# Supplementary material for: N-Benzyl-4-methyl-6-phenyl­pyrimidin-2-amine
Source: Acta Crystallogr Sect E Struct Rep Online. 2011 Oct 12;67(Pt 11):o2932. doi: 10.1107/S1600536811041365 (PMC3247345; doi:10.1107/S1600536811041365)
Supplement: Supplementary file 2 [file e-67-o2932-Isup2.hkl]

#
# h,k,l, Fc-squared, Fo-squared, sigma(Fo-squared) and status flag
#
data_I
_shelx_title ' fs155m in P-1 (100K)'
_shelx_refln_list_code          4
_shelx_F_calc_maximum      116.69
_exptl_crystal_F_000       292.00
_reflns_d_resolution_high  0.7697
 
loop_
 _symmetry_equiv_pos_as_xyz
 'x, y, z'
 '-x, -y, -z'
 
_cell_length_a     8.2974
_cell_length_b     9.9316
_cell_length_c    10.7251
_cell_angle_alpha 115.797
_cell_angle_beta   93.019
_cell_angle_gamma 111.565
 
_shelx_F_squared_multiplier     1.000
 
loop_
 _refln_index_h
 _refln_index_k
 _refln_index_l
 _refln_F_squared_calc
 _refln_F_squared_meas
 _refln_F_squared_sigma
 _refln_observed_status
   1   0   0      693.63      691.92      7.82 o
   2   0   0     1550.32     1580.14     17.77 o
   3   0   0        9.56       12.75      0.36 o
   4   0   0        8.68        8.21      0.32 o
   5   0   0        1.97        1.54      0.23 o
   6   0   0      233.25      234.64      2.73 o
   7   0   0      186.53      185.05      2.89 o
   8   0   0        5.11        4.88      0.67 o
   9   0   0        8.77        9.15      2.00 o
 -10   1   0       22.65       28.02      1.78 o
  -9   1   0        0.00       -0.39      0.51 o
  -8   1   0        2.15        2.07      0.57 o
  -7   1   0        1.39        1.32      0.34 o
  -6   1   0      320.24      323.87      3.55 o
  -5   1   0       62.74       69.50      0.99 o
  -4   1   0      894.06      917.18      8.22 o
  -3   1   0       10.26        8.72      0.33 o
  -2   1   0       59.60       57.22      0.79 o
  -1   1   0       36.79       32.73      0.61 o
   0   1   0     1622.31     1478.89     13.88 o
   1   1   0     3429.49     3243.42     42.10 o
   2   1   0     2189.52     2179.80     20.04 o
   3   1   0        0.13       -0.24      0.28 o
   4   1   0      521.97      539.08      5.26 o
   5   1   0      251.99      244.14      2.93 o
   6   1   0       56.54       61.93      1.28 o
   7   1   0       11.00       10.10      0.75 o
   8   1   0        1.21        1.73      0.50 o
   9   1   0       32.97       31.86      1.51 o
 -10   2   0       16.50       14.93      1.31 o
  -9   2   0       13.42       16.31      1.33 o
  -8   2   0        7.66        8.13      0.69 o
  -7   2   0        6.48        7.16      0.46 o
  -6   2   0      122.50      129.78      1.70 o
  -5   2   0        1.36        0.77      0.17 o
  -4   2   0      248.07      267.46      2.62 o
  -3   2   0      726.27      725.11      6.85 o
  -2   2   0      251.61      235.09      2.84 o
  -1   2   0        0.63       -0.30      0.15 o
   0   2   0       36.60       35.76      0.46 o
   1   2   0     1294.07     1241.33     12.05 o
   2   2   0      537.23      564.90      5.14 o
   3   2   0       95.85       95.74      1.12 o
   4   2   0      173.21      186.58      2.09 o
   5   2   0       37.65       35.87      0.81 o
   6   2   0      394.30      399.29      5.16 o
   7   2   0       14.33       13.24      0.96 o
   8   2   0        4.07        4.29      0.92 o
 -10   3   0       12.41       15.88      2.56 o
  -9   3   0        0.33        1.10      0.55 o
  -8   3   0       56.04       48.94      1.42 o
  -7   3   0       14.75       11.72      0.56 o
  -6   3   0        1.76        1.03      0.30 o
  -5   3   0       48.28       55.05      0.89 o
  -4   3   0      946.02     1046.43      9.81 o
  -3   3   0       10.62        7.78      0.30 o
  -2   3   0      369.84      360.48      3.71 o
  -1   3   0       27.77       26.48      0.42 o
   0   3   0      131.07      128.57      1.30 o
   1   3   0       19.96       18.22      0.37 o
   2   3   0      233.20      246.14      2.66 o
   3   3   0      204.52      223.85      2.18 o
   4   3   0       14.75       15.41      0.55 o
   5   3   0       56.18       57.75      1.31 o
   6   3   0       16.21       14.73      0.89 o
   7   3   0        5.17        3.80      0.73 o
   8   3   0        1.49        1.61      0.63 o
 -10   4   0       18.02       20.78      1.46 o
  -9   4   0        0.12        0.34      0.48 o
  -8   4   0        2.38        2.60      0.41 o
  -7   4   0       41.29       36.10      0.90 o
  -6   4   0       14.74       16.71      0.60 o
  -5   4   0       37.10       38.22      0.81 o
  -4   4   0       84.46       84.96      1.22 o
  -3   4   0      955.50      997.31      9.37 o
  -2   4   0      857.05      851.09      8.47 o
  -1   4   0     1844.95     1832.27     16.94 o
   0   4   0       14.32       15.58      0.36 o
   1   4   0      197.93      198.34      2.09 o
   2   4   0       20.23       20.58      0.43 o
   3   4   0       15.24       16.67      0.48 o
   4   4   0       50.94       48.30      1.45 o
   5   4   0        2.60        2.39      0.41 o
   6   4   0       19.78       18.42      1.29 o
   7   4   0       14.67       14.74      1.30 o
 -10   5   0        1.90        2.59      0.70 o
  -9   5   0       13.52       12.02      2.10 o
  -8   5   0       14.06       10.48      0.78 o
  -7   5   0        0.66        0.29      0.22 o
  -6   5   0       61.40       65.32      1.22 o
  -5   5   0      108.19      106.07      1.61 o
  -4   5   0      221.26      219.76      2.49 o
  -3   5   0      232.62      239.49      2.68 o
  -2   5   0       71.91       72.67      0.95 o
  -1   5   0      667.44      676.75      6.13 o
   0   5   0       47.65       47.53      0.74 o
   1   5   0      114.28      116.05      1.38 o
   2   5   0       60.49       60.45      1.12 o
   3   5   0       57.80       61.05      1.27 o
   4   5   0       22.89       20.63      0.90 o
   5   5   0        0.14       -0.18      0.58 o
   6   5   0       75.68       81.23      3.12 o
 -10   6   0        0.45        0.43      0.51 o
  -9   6   0       15.68       15.11      1.20 o
  -8   6   0       13.18       10.49      0.82 o
  -7   6   0        7.82        7.64      0.55 o
  -6   6   0       40.25       39.52      0.91 o
  -5   6   0      465.98      464.25      5.20 o
  -4   6   0        9.57        8.62      0.43 o
  -3   6   0       25.32       25.96      0.54 o
  -2   6   0        7.31        6.75      0.34 o
  -1   6   0       18.72       17.19      0.42 o
   0   6   0       30.48       28.07      0.58 o
   1   6   0      191.66      194.18      3.10 o
   2   6   0       94.60       91.62      1.85 o
   3   6   0       63.03       63.31      1.53 o
   4   6   0       72.12       76.54      2.81 o
 -10   7   0        4.69        3.63      0.79 o
  -9   7   0       26.81       24.71      1.22 o
  -8   7   0        9.16        9.67      0.80 o
  -7   7   0       10.95        9.04      0.58 o
  -6   7   0      110.16      108.99      1.70 o
  -5   7   0       40.97       43.20      0.94 o
  -4   7   0        0.68        1.38      0.28 o
  -3   7   0       15.19       12.02      0.56 o
  -2   7   0        2.91        2.38      0.30 o
  -1   7   0       19.66       19.68      0.71 o
   0   7   0      370.68      378.07      5.48 o
   1   7   0        4.65        5.02      0.49 o
   2   7   0       13.39       11.92      0.73 o
   3   7   0        5.71        0.81      1.30 o
   4   7   0        0.37       -0.44      0.36 o
 -10   8   0        1.72        2.22      0.69 o
  -9   8   0        0.69        0.25      0.40 o
  -8   8   0       10.27        9.28      0.79 o
  -7   8   0       76.77       76.03      1.79 o
  -6   8   0      185.33      190.94      2.99 o
  -5   8   0       60.48       49.72      1.12 o
  -4   8   0        1.57        2.29      0.31 o
  -3   8   0      275.68      250.96      3.91 o
  -2   8   0       51.76       40.39      1.39 o
  -1   8   0        5.74        3.04      0.42 o
   0   8   0       52.65       51.82      1.58 o
   1   8   0      120.56      122.64      3.23 o
   2   8   0        0.09        0.70      0.59 o
   3   8   0        6.81        6.90      0.87 o
  -9   9   0        5.40        8.95      1.12 o
  -8   9   0        6.34        6.27      1.29 o
  -7   9   0       40.57       39.08      1.84 o
  -6   9   0       12.00       13.58      1.18 o
  -5   9   0      101.53       85.83      2.06 o
  -4   9   0       21.60       16.15      0.98 o
  -3   9   0       41.80       29.35      1.60 o
  -2   9   0       64.10       54.20      2.01 o
  -1   9   0        1.81        1.61      0.42 o
   0   9   0        3.25        5.04      0.72 o
   1   9   0       15.93       14.68      1.18 o
   2   9   0        6.36        9.21      1.00 o
  -8  10   0        0.66        1.80      0.68 o
  -7  10   0        2.68        1.22      0.60 o
  -6  10   0        4.65        4.98      0.71 o
  -5  10   0        7.91        7.74      1.10 o
  -4  10   0        0.86        0.17      0.42 o
  -3  10   0        0.71        0.64      0.42 o
  -2  10   0       56.58       58.86      2.00 o
  -1  10   0        1.15        2.42      0.88 o
   0  10   0        0.25       -0.20      0.44 o
  -7  11   0        2.69        2.61      0.73 o
  -6  11   0        3.53        2.61      0.64 o
  -5  11   0       16.65       22.78      1.36 o
  -4  11   0       44.53       46.20      1.97 o
  -3  11   0        0.13       -0.18      0.54 o
  -2  11   0        0.19        0.37      0.47 o
   1 -11   1        8.35       11.94      1.08 o
   2 -11   1       28.45       30.11      1.48 o
   3 -11   1       25.78       31.19      1.49 o
   4 -11   1       48.21       47.90      1.77 o
   5 -11   1        1.45        0.72      0.53 o
   6 -11   1        3.79        3.94      0.62 o
   7 -11   1       37.83       46.40      1.76 o
   8 -11   1       33.56       34.46      1.81 o
  -1 -10   1       38.88       42.00      1.76 o
   0 -10   1        7.98        6.71      1.27 o
   1 -10   1        9.60       11.35      0.88 o
   2 -10   1        1.63        4.64      0.96 o
   3 -10   1       21.19       16.20      0.92 o
   4 -10   1       67.91       61.42      1.70 o
   5 -10   1       14.19       11.83      0.83 o
   6 -10   1       18.80       24.54      1.94 o
   7 -10   1       38.00       34.58      1.46 o
   8 -10   1       26.73       32.23      1.70 o
   9 -10   1       22.69       23.02      1.96 o
  -3  -9   1       15.52       16.82      1.28 o
  -2  -9   1        0.19       -0.74      0.40 o
  -1  -9   1       24.09       24.67      1.20 o
   0  -9   1       89.72       95.54      2.25 o
   1  -9   1       15.93       17.52      0.94 o
   2  -9   1        0.44        0.65      0.29 o
   3  -9   1        2.17        1.67      0.41 o
   4  -9   1       91.11       75.27      1.84 o
   5  -9   1       64.62       52.14      1.38 o
   6  -9   1      121.28      113.86      2.46 o
   7  -9   1       12.17        8.01      1.52 o
   8  -9   1        6.64        7.55      1.46 o
   9  -9   1        0.71        0.17      0.57 o
  -4  -8   1        7.81        6.62      1.86 o
  -3  -8   1        2.53        3.04      0.76 o
  -2  -8   1       45.83       46.06      1.68 o
  -1  -8   1       36.66       37.81      1.26 o
   0  -8   1       97.69       95.59      2.17 o
   1  -8   1        3.38        3.34      0.66 o
   2  -8   1       14.47       11.61      0.84 o
   3  -8   1       33.02       30.60      0.88 o
   4  -8   1        4.10        4.50      0.41 o
   5  -8   1      493.26      461.85      6.88 o
   6  -8   1        0.53        0.73      0.28 o
   7  -8   1       71.87       64.10      1.43 o
   8  -8   1        4.01        5.10      0.68 o
   9  -8   1       71.81       71.32      3.71 o
  10  -8   1        6.61        4.92      0.91 o
  -5  -7   1       37.68       36.52      2.00 o
  -4  -7   1       72.45       74.70      2.78 o
  -3  -7   1      209.40      214.01      5.48 o
  -2  -7   1       13.05       14.49      0.78 o
  -1  -7   1       28.55       29.20      1.05 o
   0  -7   1       39.73       39.05      1.18 o
   1  -7   1        0.51        0.50      0.24 o
   2  -7   1       90.27      106.65      1.65 o
   3  -7   1       23.81       20.23      0.67 o
   4  -7   1       14.25       11.48      0.67 o
   5  -7   1       76.03       75.73      1.29 o
   6  -7   1      101.52       90.48      1.58 o
   7  -7   1       25.26       27.63      1.03 o
   8  -7   1        0.16        0.69      0.36 o
   9  -7   1        0.38        1.08      1.10 o
  10  -7   1        1.26        2.27      0.73 o
  -6  -6   1        9.36       12.32      1.40 o
  -5  -6   1       22.61       23.68      1.65 o
  -4  -6   1      269.31      271.07      5.56 o
  -3  -6   1      154.59      156.65      2.87 o
  -2  -6   1       12.38       14.60      0.74 o
  -1  -6   1      134.91      130.39      2.26 o
   0  -6   1       25.33       23.07      0.73 o
   1  -6   1      326.09      334.97      3.62 o
   2  -6   1      268.51      273.68      3.05 o
   3  -6   1      114.60      123.60      1.86 o
   4  -6   1        0.21        0.13      0.26 o
   5  -6   1       75.51       77.39      1.18 o
   6  -6   1      137.88      137.63      1.95 o
   7  -6   1      255.96      240.62      3.42 o
   8  -6   1       69.68       70.39      1.61 o
   9  -6   1        8.97        7.93      1.55 o
  10  -6   1        7.09        8.56      1.03 o
  -7  -5   1      167.05      171.65      5.07 o
  -6  -5   1        0.43        0.86      0.73 o
  -5  -5   1       17.33       16.75      1.17 o
  -4  -5   1        1.54        1.20      0.30 o
  -3  -5   1        1.22        1.07      0.26 o
  -2  -5   1       13.44       13.70      0.57 o
  -1  -5   1       17.51       17.65      0.57 o
   0  -5   1        6.95        8.21      0.41 o
   1  -5   1      115.79      117.10      1.94 o
   2  -5   1       54.52       53.18      0.86 o
   3  -5   1      868.27      897.25     11.31 o
   4  -5   1      188.54      203.82      2.45 o
   5  -5   1      393.93      401.47      4.23 o
   6  -5   1       88.54       84.17      1.31 o
   7  -5   1       13.30       11.60      0.60 o
   8  -5   1       37.19       35.51      1.27 o
   9  -5   1        2.59        2.83      0.68 o
  10  -5   1       16.30       18.97      1.42 o
  -7  -4   1        1.70        0.89      0.61 o
  -6  -4   1        9.69        9.36      0.93 o
  -5  -4   1        0.41        0.53      0.28 o
  -4  -4   1        2.55        2.53      0.38 o
  -3  -4   1       85.44       80.30      1.55 o
  -2  -4   1      250.44      252.55      3.16 o
  -1  -4   1        3.08        2.28      0.24 o
   0  -4   1      172.18      179.44      2.42 o
   1  -4   1      155.57      172.77      2.05 o
   2  -4   1       27.26       27.01      0.66 o
   3  -4   1      127.84      125.97      1.76 o
   4  -4   1       33.55       34.19      0.66 o
   5  -4   1        0.12        0.19      0.16 o
   6  -4   1      103.31      120.37      1.61 o
   7  -4   1        3.12        2.86      0.34 o
   8  -4   1        1.95        0.54      0.47 o
   9  -4   1       10.23       12.80      1.12 o
  10  -4   1       12.43       12.56      1.21 o
  -8  -3   1        0.02        0.35      0.60 o
  -7  -3   1        0.30        0.83      0.55 o
  -6  -3   1        5.08        4.26      0.57 o
  -5  -3   1        0.22       -0.03      0.24 o
  -4  -3   1       55.77       59.87      1.06 o
  -3  -3   1       11.53       11.84      0.33 o
  -2  -3   1       91.67       91.37      1.25 o
  -1  -3   1       59.31       50.09      1.03 o
   0  -3   1      159.02      148.90      1.70 o
   1  -3   1        8.54        7.19      0.27 o
   2  -3   1       51.64       48.71      0.72 o
   3  -3   1       74.39       75.25      0.94 o
   4  -3   1      369.56      382.99      3.83 o
   5  -3   1        5.13        3.68      0.25 o
   6  -3   1       77.06       80.55      1.22 o
   7  -3   1       19.30       20.48      0.72 o
   8  -3   1       19.71       22.05      1.32 o
   9  -3   1        7.70        9.75      0.86 o
  10  -3   1        3.02        3.59      0.81 o
  -8  -2   1       49.55       49.07      1.91 o
  -7  -2   1      191.28      194.26      3.70 o
  -6  -2   1       43.95       44.62      1.14 o
  -5  -2   1       71.21       77.95      1.67 o
  -4  -2   1      285.62      311.22      3.19 o
  -3  -2   1        0.02        0.17      0.12 o
  -2  -2   1      283.86      300.19      2.97 o
  -1  -2   1        0.03       -0.03      0.10 o
   0  -2   1     5004.24     4279.48    114.62 o
   1  -2   1     1023.06     1018.69     18.53 o
   2  -2   1      259.91      269.21      3.42 o
   3  -2   1      942.69      956.74      9.52 o
   4  -2   1      183.55      199.31      2.21 o
   5  -2   1      619.17      646.29      6.17 o
   6  -2   1      407.18      397.21      4.24 o
   7  -2   1        9.50        9.37      0.54 o
   8  -2   1      116.21      115.58      2.15 o
   9  -2   1        0.97        1.20      0.56 o
  10  -2   1       12.40       15.24      1.33 o
  -9  -1   1        2.99        2.90      0.91 o
  -8  -1   1       30.22       33.24      1.55 o
  -7  -1   1        1.79        1.99      0.38 o
  -6  -1   1      265.21      245.14      3.60 o
  -5  -1   1       23.13       22.29      0.65 o
  -4  -1   1        0.97        1.38      0.29 o
  -3  -1   1      110.62      120.50      1.70 o
  -2  -1   1      824.41      775.93      8.86 o
  -1  -1   1        4.57        4.57      0.18 o
   0  -1   1        2.13        2.46      0.21 o
   1  -1   1      534.93      550.65      9.71 o
   2  -1   1    13617.61    12747.71    243.19 o
   3  -1   1      749.28      760.91      7.62 o
   4  -1   1       12.26       13.52      0.40 o
   5  -1   1       27.00       30.77      0.65 o
   6  -1   1       51.06       54.37      0.97 o
   7  -1   1       53.70       52.20      1.18 o
   8  -1   1        3.89        3.70      0.51 o
   9  -1   1        7.85        7.31      0.82 o
  -9   0   1       18.58       16.66      1.62 o
  -8   0   1        3.02        2.57      0.54 o
  -7   0   1        4.00        4.42      0.47 o
  -6   0   1       50.13       48.72      1.02 o
  -5   0   1        6.34        4.65      0.32 o
  -4   0   1       51.83       53.77      0.80 o
  -3   0   1      202.76      209.70      2.30 o
  -2   0   1      787.82      758.02      8.03 o
  -1   0   1      564.00      540.85     11.31 o
   0   0   1      222.70      215.32      3.85 o
   1   0   1     2331.15     2280.70     25.88 o
   2   0   1    11966.63    11886.73    134.76 o
   3   0   1      253.40      259.05      2.50 o
   4   0   1      511.77      592.47      5.73 o
   5   0   1       65.20       63.01      1.06 o
   6   0   1      322.40      323.02      3.81 o
   7   0   1        5.04        4.87      0.51 o
   8   0   1        0.30        0.56      0.44 o
   9   0   1       51.26       49.82      1.76 o
 -10   1   1       10.03        9.53      1.38 o
  -9   1   1        1.01        0.22      0.56 o
  -8   1   1        1.47        2.29      0.46 o
  -7   1   1        1.72        1.27      0.29 o
  -6   1   1       10.56        9.99      0.49 o
  -5   1   1       56.16       54.27      1.14 o
  -4   1   1     1361.56     1385.38     13.61 o
  -3   1   1      202.46      192.92      2.12 o
  -2   1   1     1221.89     1155.99     15.08 o
  -1   1   1      352.58      352.98      4.77 o
   0   1   1      318.23      291.83      3.14 o
   1   1   1     1949.61     1896.11     19.91 o
   2   1   1        5.37        4.11      0.23 o
   3   1   1     1667.68     1760.56     15.49 o
   4   1   1      405.19      428.69      4.29 o
   5   1   1        8.59        8.60      0.44 o
   6   1   1        9.12        9.58      0.57 o
   7   1   1        8.30        8.92      0.74 o
   8   1   1       88.48       88.08      2.31 o
 -10   2   1      129.63      147.86      3.84 o
  -9   2   1       17.11       16.91      1.39 o
  -8   2   1       18.77       19.84      0.97 o
  -7   2   1        8.14        9.41      0.55 o
  -6   2   1      114.02      109.35      1.61 o
  -5   2   1        0.73        0.42      0.17 o
  -4   2   1      170.88      174.07      1.90 o
  -3   2   1       49.94       52.15      0.73 o
  -2   2   1       59.20       62.50      0.87 o
  -1   2   1       67.62       54.54      0.77 o
   0   2   1       24.15       19.41      0.38 o
   1   2   1       40.38       40.73      0.52 o
   2   2   1      145.66      142.52      1.43 o
   3   2   1       99.12      100.99      1.26 o
   4   2   1       15.25       17.05      0.49 o
   5   2   1      145.86      147.15      2.02 o
   6   2   1       72.92       72.27      1.50 o
   7   2   1       75.18       74.34      2.04 o
   8   2   1       90.59       87.60      2.38 o
 -10   3   1      123.91      123.86      3.39 o
  -9   3   1       55.78       52.58      1.95 o
  -8   3   1       39.49       38.18      1.24 o
  -7   3   1       31.80       26.57      0.82 o
  -6   3   1        0.70        0.73      0.25 o
  -5   3   1        9.90       11.09      0.61 o
  -4   3   1        1.17        0.39      0.17 o
  -3   3   1        1.53        1.15      0.15 o
  -2   3   1       20.99       21.78      0.42 o
  -1   3   1      461.05      479.52      4.57 o
   0   3   1       78.14       73.40      0.81 o
   1   3   1      750.89      760.61      6.54 o
   2   3   1      187.69      177.28      1.78 o
   3   3   1        1.57        0.42      0.15 o
   4   3   1       21.19       25.34      0.74 o
   5   3   1       12.40       12.69      0.65 o
   6   3   1        8.20        7.82      0.76 o
   7   3   1       40.38       33.48      1.42 o
 -10   4   1       58.70       57.10      2.18 o
  -9   4   1       25.50       26.38      1.46 o
  -8   4   1        5.46        1.84      0.45 o
  -7   4   1        1.35        0.95      0.27 o
  -6   4   1        1.27        0.98      0.24 o
  -5   4   1       76.77       62.59      1.10 o
  -4   4   1       45.41       48.67      0.81 o
  -3   4   1      104.68      104.02      1.27 o
  -2   4   1     1248.31     1324.85     12.28 o
  -1   4   1       44.42       44.81      0.63 o
   0   4   1      302.29      316.37      2.90 o
   1   4   1      508.07      529.54      4.91 o
   2   4   1        0.77        1.30      0.17 o
   3   4   1        7.43        8.22      0.38 o
   4   4   1        0.00        0.18      0.24 o
   5   4   1      115.01      107.10      2.44 o
   6   4   1       19.58       19.66      1.18 o
   7   4   1       17.80       15.90      1.15 o
 -10   5   1       10.30       11.33      1.41 o
  -9   5   1       36.27       37.34      1.38 o
  -8   5   1       22.55       19.44      1.03 o
  -7   5   1        1.35        1.70      0.43 o
  -6   5   1       97.01       94.41      1.49 o
  -5   5   1      226.86      215.09      2.66 o
  -4   5   1       73.38       82.68      1.19 o
  -3   5   1      155.19      155.81      1.79 o
  -2   5   1        3.47        2.81      0.21 o
  -1   5   1      285.91      296.62      2.89 o
   0   5   1      144.20      139.08      1.53 o
   1   5   1       32.20       36.21      0.62 o
   2   5   1       12.48       12.70      0.47 o
   3   5   1       56.35       58.86      1.11 o
   4   5   1        6.56        8.55      1.75 o
   5   5   1        6.30        9.06      0.97 o
   6   5   1       18.78       26.46      3.43 o
 -10   6   1      119.61      113.45      4.92 o
  -9   6   1       42.92       46.54      1.56 o
  -8   6   1        0.57        0.32      0.40 o
  -7   6   1       15.93       15.04      0.90 o
  -6   6   1      105.69      106.27      1.65 o
  -5   6   1        6.72        7.87      0.52 o
  -4   6   1        0.36        0.10      0.21 o
  -3   6   1       16.39       19.59      0.54 o
  -2   6   1       54.95       54.65      0.85 o
  -1   6   1        2.27        1.39      0.19 o
   0   6   1       25.23       25.19      0.64 o
   1   6   1       43.53       39.55      0.90 o
   2   6   1       29.07       31.56      1.28 o
   3   6   1       20.29       19.79      1.10 o
   4   6   1       23.04       22.36      1.71 o
   5   6   1       11.43       12.34      1.43 o
 -10   7   1       74.93       76.61      2.56 o
  -9   7   1       58.34       67.30      1.93 o
  -8   7   1        7.98        8.72      1.25 o
  -7   7   1        9.09        9.03      0.72 o
  -6   7   1      110.89      107.47      1.85 o
  -5   7   1      235.08      216.33      2.78 o
  -4   7   1        0.04        0.18      0.19 o
  -3   7   1        5.82        4.90      0.45 o
  -2   7   1        0.20        0.26      0.19 o
  -1   7   1       69.18       64.43      1.34 o
   0   7   1        8.26        6.31      0.50 o
   1   7   1      263.55      259.14      4.09 o
   2   7   1       14.99       14.57      1.25 o
   3   7   1        0.02        0.08      0.43 o
   4   7   1       17.48       17.56      1.72 o
 -10   8   1        0.75        0.74      0.50 o
  -9   8   1       39.32       49.41      1.66 o
  -8   8   1        1.53        3.25      0.64 o
  -7   8   1        9.22        8.99      0.89 o
  -6   8   1        7.55        5.91      0.59 o
  -5   8   1       94.50       95.45      1.71 o
  -4   8   1       60.73       52.33      1.17 o
  -3   8   1       61.34       46.08      1.16 o
  -2   8   1        4.05        3.65      0.43 o
  -1   8   1      214.24      199.47      3.34 o
   0   8   1        0.06        0.43      0.39 o
   1   8   1       21.49       24.52      2.33 o
   2   8   1        1.80        1.65      0.65 o
   3   8   1       11.09       12.28      1.13 o
  -9   9   1        1.84        1.60      0.78 o
  -8   9   1        0.12        0.24      0.49 o
  -7   9   1       10.22       11.80      1.05 o
  -6   9   1        4.15        2.91      0.57 o
  -5   9   1       24.22       18.77      1.03 o
  -4   9   1       27.42       32.08      1.24 o
  -3   9   1       47.52       36.85      1.52 o
  -2   9   1       25.03       25.55      1.29 o
  -1   9   1       12.68       13.06      1.08 o
   0   9   1       98.61      103.11      4.16 o
   1   9   1        1.11        0.43      0.51 o
  -8  10   1        0.74        0.64      0.59 o
  -7  10   1        0.08        0.37      0.51 o
  -6  10   1       12.58       15.93      1.44 o
  -5  10   1       29.97       30.33      1.53 o
  -4  10   1       21.28       21.89      1.71 o
  -3  10   1        8.81        7.32      1.14 o
  -2  10   1       61.14       66.52      2.24 o
  -1  10   1        1.96        1.98      0.64 o
   0  10   1       48.38       53.79      2.72 o
  -6  11   1       26.85       35.43      1.97 o
  -5  11   1        9.62        8.41      0.99 o
  -4  11   1        1.15        2.68      0.66 o
  -3  11   1        0.15        0.43      0.38 o
   3 -12   2        1.82        4.38      1.30 o
   4 -12   2       14.44       17.95      1.23 o
   5 -12   2        1.54        1.34      0.52 o
   6 -12   2        0.90        1.36      0.55 o
   0 -11   2       91.81      106.58      2.88 o
   1 -11   2       29.26       31.00      1.97 o
   2 -11   2        5.34        7.88      0.71 o
   3 -11   2        2.08        2.35      0.48 o
   4 -11   2        6.35       10.13      0.78 o
   5 -11   2       15.47       20.89      1.07 o
   6 -11   2       55.93       55.80      1.66 o
   7 -11   2        1.33        1.39      0.49 o
   8 -11   2        3.78        5.43      0.88 o
  -2 -10   2       77.96       81.32      3.41 o
  -1 -10   2        3.87        3.60      0.66 o
   0 -10   2       77.03       77.37      2.41 o
   1 -10   2       20.83       21.05      1.04 o
   2 -10   2        0.39        0.33      0.33 o
   3 -10   2       11.79       12.61      0.84 o
   4 -10   2        0.07        0.35      0.33 o
   5 -10   2       92.44       89.31      2.09 o
   6 -10   2       64.62       57.46      1.62 o
   7 -10   2      100.97       99.72      2.32 o
   8 -10   2        1.83        1.21      0.41 o
   9 -10   2       49.96       50.13      2.76 o
  -2  -9   2        3.77        3.76      0.72 o
  -1  -9   2      168.88      169.67      3.80 o
   0  -9   2       19.54       20.86      0.99 o
   1  -9   2        0.41       -0.17      0.29 o
   2  -9   2        0.78        0.67      0.32 o
   3  -9   2       26.07       21.09      1.10 o
   4  -9   2       28.52       22.61      0.93 o
   5  -9   2      202.69      205.29      3.42 o
   6  -9   2       13.85       15.70      1.02 o
   7  -9   2       71.36       62.95      1.57 o
   8  -9   2       15.02       15.55      1.01 o
   9  -9   2        4.23        4.10      1.00 o
  -4  -8   2       62.93       59.61      2.49 o
  -3  -8   2       58.64       66.90      2.11 o
  -2  -8   2      128.76      130.76      3.13 o
  -1  -8   2      189.02      184.34      3.93 o
   0  -8   2       10.13        8.51      0.64 o
   1  -8   2        0.02        0.20      0.23 o
   2  -8   2      240.58      238.33      3.66 o
   3  -8   2        8.00        8.37      0.52 o
   4  -8   2        0.19       -0.18      0.20 o
   5  -8   2       12.07       10.82      0.61 o
   6  -8   2       50.38       55.92      1.49 o
   7  -8   2       32.29       25.81      0.81 o
   8  -8   2       17.41       14.87      0.94 o
   9  -8   2       41.93       37.38      3.05 o
  10  -8   2        0.08        0.93      0.79 o
  -5  -7   2       42.05       42.15      2.12 o
  -4  -7   2        0.03        0.41      0.49 o
  -3  -7   2       59.76       59.12      1.89 o
  -2  -7   2      521.25      532.58      8.32 o
  -1  -7   2      267.25      255.68      3.93 o
   0  -7   2        5.55        6.30      0.57 o
   1  -7   2       16.51       18.44      1.04 o
   2  -7   2        7.35        6.90      0.46 o
   3  -7   2        5.21        5.49      0.39 o
   4  -7   2       28.24       25.14      0.86 o
   5  -7   2       16.97       15.98      0.56 o
   6  -7   2       12.49       10.15      0.56 o
   7  -7   2       49.46       48.08      1.18 o
   8  -7   2        0.48        0.27      0.25 o
   9  -7   2       79.89       86.48      3.22 o
  10  -7   2       40.92       35.53      2.73 o
  -6  -6   2       53.66       57.28      2.49 o
  -5  -6   2      352.41      364.71      8.57 o
  -4  -6   2        3.28        3.44      0.75 o
  -3  -6   2      121.00      123.80      2.30 o
  -2  -6   2        6.00        4.96      0.45 o
  -1  -6   2       16.40       14.58      0.74 o
   0  -6   2       14.24       12.99      0.70 o
   1  -6   2      229.03      234.61      2.97 o
   2  -6   2       83.86       81.91      1.20 o
   3  -6   2       13.68       17.40      0.52 o
   4  -6   2       93.15       95.03      1.36 o
   5  -6   2      115.37      121.77      1.69 o
   6  -6   2       12.64       13.85      0.73 o
   7  -6   2       56.23       57.19      1.45 o
   8  -6   2      173.55      155.36      2.77 o
   9  -6   2        4.61        2.85      0.64 o
  10  -6   2       19.17       18.18      1.64 o
  -7  -5   2        0.15        0.12      0.54 o
  -6  -5   2        0.73        1.11      0.43 o
  -5  -5   2       84.92       88.04      2.08 o
  -4  -5   2       49.42       51.55      1.11 o
  -3  -5   2       12.92       15.02      0.58 o
  -2  -5   2        7.85        8.51      0.43 o
  -1  -5   2      255.36      255.26      3.37 o
   0  -5   2       47.13       44.94      0.87 o
   1  -5   2       45.99       37.63      0.68 o
   2  -5   2      262.28      284.19      3.20 o
   3  -5   2       17.63       15.86      0.43 o
   4  -5   2       41.19       33.17      0.63 o
   5  -5   2      486.43      507.19      6.58 o
   6  -5   2        2.26        3.24      0.29 o
   7  -5   2       31.99       34.20      0.88 o
   8  -5   2        0.30        0.86      0.37 o
   9  -5   2        4.05        4.16      0.60 o
  10  -5   2        0.35        0.60      0.55 o
  -8  -4   2        4.98        5.06      0.96 o
  -7  -4   2        6.02        8.13      0.77 o
  -6  -4   2       88.27       88.71      2.13 o
  -5  -4   2        4.62        3.67      0.45 o
  -4  -4   2       41.94       42.91      1.24 o
  -3  -4   2       38.28       42.47      0.79 o
  -2  -4   2        0.78        1.30      0.18 o
  -1  -4   2       47.57       47.99      0.82 o
   0  -4   2       43.43       40.78      1.53 o
   1  -4   2       64.20       54.80      0.92 o
   2  -4   2        2.66        3.62      0.19 o
   3  -4   2      400.48      405.26      3.98 o
   4  -4   2      346.54      361.25      3.78 o
   5  -4   2        0.03        0.23      0.15 o
   6  -4   2      108.93      118.02      1.59 o
   7  -4   2        3.24        3.36      0.37 o
   8  -4   2       24.29       25.41      0.91 o
   9  -4   2       10.34       11.03      0.90 o
  10  -4   2       16.77       21.13      1.49 o
  -8  -3   2        0.05        0.54      0.64 o
  -7  -3   2       24.32       25.08      1.15 o
  -6  -3   2        8.98        9.28      0.82 o
  -5  -3   2      124.55      127.32      2.13 o
  -4  -3   2        8.95       11.48      0.51 o
  -3  -3   2        8.78       12.42      0.40 o
  -2  -3   2      399.39      412.73      4.27 o
  -1  -3   2      303.36      289.73      3.10 o
   0  -3   2     1633.94     1497.61     18.28 o
   1  -3   2     1711.57     1632.75     18.39 o
   2  -3   2        0.88        0.89      0.12 o
   3  -3   2       19.93       21.27      0.49 o
   4  -3   2       14.32       13.98      0.41 o
   5  -3   2      126.39      139.34      1.70 o
   6  -3   2      174.90      180.12      2.36 o
   7  -3   2       23.26       23.68      0.77 o
   8  -3   2       24.82       25.04      1.01 o
   9  -3   2       28.00       30.32      1.16 o
  10  -3   2       63.90       69.63      2.47 o
  -9  -2   2        0.88        2.28      0.85 o
  -8  -2   2       24.51       20.99      1.58 o
  -7  -2   2       19.33       21.63      1.05 o
  -6  -2   2      584.28      603.78      7.82 o
  -5  -2   2       12.78       14.28      0.64 o
  -4  -2   2        0.44        1.99      0.23 o
  -3  -2   2      107.92      116.73      1.44 o
  -2  -2   2        3.89        5.39      0.22 o
  -1  -2   2     1093.15     1023.22     10.72 o
   0  -2   2      712.59      639.09      6.98 o
   1  -2   2     2767.25     2671.21     62.17 o
   2  -2   2       51.52       54.96      1.32 o
   3  -2   2      779.62      856.77      9.99 o
   4  -2   2     1280.47     1365.76     15.18 o
   5  -2   2     1122.06     1128.47     11.06 o
   6  -2   2      165.89      165.47      2.23 o
   7  -2   2      562.09      556.27      6.29 o
   8  -2   2       19.81       17.63      0.97 o
   9  -2   2       10.32       10.03      0.93 o
  -9  -1   2        1.39        1.14      0.76 o
  -8  -1   2      104.90      100.73      4.77 o
  -7  -1   2       17.63       14.98      0.84 o
  -6  -1   2        7.76        6.42      0.59 o
  -5  -1   2      102.77      102.89      1.77 o
  -4  -1   2       72.88       73.91      1.07 o
  -3  -1   2       21.20       19.11      0.44 o
  -2  -1   2      338.37      315.05      3.52 o
  -1  -1   2     3287.12     3062.35     40.21 o
   0  -1   2      535.83      530.13      5.75 o
   1  -1   2        0.42        0.14      0.17 o
   2  -1   2       40.08       33.67      0.85 o
   3  -1   2     1419.35     1408.33     23.08 o
   4  -1   2     2374.75     2546.03     24.32 o
   5  -1   2       24.71       29.77      0.80 o
   6  -1   2      168.47      153.52      2.29 o
   7  -1   2       94.49       93.10      1.70 o
   8  -1   2        0.01        0.13      0.39 o
   9  -1   2        6.19        5.29      0.77 o
  -9   0   2       22.98       21.52      1.80 o
  -8   0   2        1.66        1.92      0.53 o
  -7   0   2       45.69       46.05      1.28 o
  -6   0   2      155.06      151.16      2.20 o
  -5   0   2       41.33       40.25      0.80 o
  -4   0   2      234.14      247.09      3.16 o
  -3   0   2       28.56       27.59      0.53 o
  -2   0   2      510.45      464.62      5.67 o
  -1   0   2      641.48      596.93      6.75 o
   0   0   2     3954.95     3867.81     52.52 o
   1   0   2      144.13      149.09      2.02 o
   2   0   2      131.69      139.63      1.59 o
   3   0   2        4.25        8.70      0.31 o
   4   0   2      523.30      547.71      5.55 o
   5   0   2       45.42       47.58      0.85 o
   6   0   2      236.81      241.01      3.28 o
   7   0   2       14.51       14.32      0.79 o
   8   0   2       14.81       14.83      0.91 o
   9   0   2        0.16       -0.15      0.52 o
 -10   1   2        2.23        3.35      1.00 o
  -9   1   2        3.24        2.68      0.93 o
  -8   1   2       26.07       21.33      1.13 o
  -7   1   2      162.11      161.03      2.70 o
  -6   1   2        1.30        1.66      0.26 o
  -5   1   2       52.00       47.34      0.86 o
  -4   1   2       54.46       49.25      0.79 o
  -3   1   2      528.02      535.91      5.46 o
  -2   1   2        1.42        0.66      0.14 o
  -1   1   2       14.51       16.06      0.34 o
   0   1   2      424.68      394.43      3.96 o
   1   1   2      171.99      190.68      1.78 o
   2   1   2       18.69       21.99      0.45 o
   3   1   2      913.50      988.45      9.84 o
   4   1   2        0.53        0.75      0.21 o
   5   1   2      347.50      357.13      4.47 o
   6   1   2       43.45       42.64      1.06 o
   7   1   2       17.49       16.06      0.89 o
   8   1   2        3.39        1.32      0.53 o
 -10   2   2       83.13       78.41      3.22 o
  -9   2   2       66.90       67.89      2.21 o
  -8   2   2       84.58       98.02      2.12 o
  -7   2   2       81.34       80.69      1.64 o
  -6   2   2       21.63       26.18      0.69 o
  -5   2   2      323.56      331.08      3.54 o
  -4   2   2       16.55       14.80      0.37 o
  -3   2   2      133.96      145.74      1.77 o
  -2   2   2      205.00      209.53      2.15 o
  -1   2   2      129.44      125.39      1.42 o
   0   2   2       60.62       64.36      0.75 o
   1   2   2        7.57        6.65      0.24 o
   2   2   2      222.93      239.00      2.29 o
   3   2   2      343.06      356.00      3.64 o
   4   2   2      410.94      397.83      4.82 o
   5   2   2      193.64      182.91      2.61 o
   6   2   2       18.66       18.90      0.93 o
   7   2   2       69.44       60.95      1.88 o
   8   2   2       33.45       35.30      1.63 o
 -10   3   2       59.80       57.54      5.79 o
  -9   3   2       29.86       32.06      1.29 o
  -8   3   2      376.99      358.14      5.51 o
  -7   3   2        0.06        0.68      0.34 o
  -6   3   2       40.24       40.16      0.86 o
  -5   3   2        3.55        3.68      0.33 o
  -4   3   2       18.73       19.64      0.46 o
  -3   3   2       41.43       33.20      0.55 o
  -2   3   2       22.06       22.75      0.41 o
  -1   3   2       71.20       78.23      0.92 o
   0   3   2      561.36      574.55      4.84 o
   1   3   2       66.04       66.59      0.81 o
   2   3   2      185.17      195.55      1.94 o
   3   3   2      106.19      112.53      1.51 o
   4   3   2      217.23      213.97      3.13 o
   5   3   2        8.52        6.47      0.58 o
   6   3   2      120.41      104.25      2.94 o
   7   3   2       85.14       84.36      2.72 o
 -10   4   2        1.12        1.97      0.73 o
  -9   4   2      165.44      157.50      4.81 o
  -8   4   2       22.43       21.75      1.10 o
  -7   4   2      229.47      206.78      3.19 o
  -6   4   2        7.25        7.07      0.50 o
  -5   4   2        0.05        0.16      0.17 o
  -4   4   2        9.34        9.80      0.40 o
  -3   4   2        2.75        3.53      0.24 o
  -2   4   2      622.85      679.45      6.21 o
  -1   4   2      424.22      448.14      4.19 o
   0   4   2      204.45      202.01      1.99 o
   1   4   2        3.77        5.18      0.26 o
   2   4   2       19.65       22.03      0.49 o
   3   4   2       17.17       18.46      0.53 o
   4   4   2       94.33       83.62      1.77 o
   5   4   2        0.36        0.55      0.38 o
   6   4   2        0.61        0.29      0.46 o
 -10   5   2       19.68       25.04      1.32 o
  -9   5   2       79.98       80.60      2.14 o
  -8   5   2      305.13      299.36      5.17 o
  -7   5   2        3.97        4.32      0.58 o
  -6   5   2      233.13      220.28      3.04 o
  -5   5   2       74.59       73.33      1.50 o
  -4   5   2      156.34      145.52      1.83 o
  -3   5   2      103.63      104.02      1.39 o
  -2   5   2       38.37       38.01      0.84 o
  -1   5   2        4.95        6.79      0.30 o
   0   5   2       47.59       44.51      0.74 o
   1   5   2      342.41      335.67      3.45 o
   2   5   2        3.61        3.04      0.31 o
   3   5   2        8.58        8.35      0.52 o
   4   5   2        6.18        4.34      0.69 o
   5   5   2       21.80       16.83      2.07 o
 -10   6   2        4.60        5.25      0.75 o
  -9   6   2      251.90      274.66      6.08 o
  -8   6   2      429.73      435.66      9.80 o
  -7   6   2       10.20       10.36      0.77 o
  -6   6   2      193.39      182.05      2.88 o
  -5   6   2      232.34      225.66      2.86 o
  -4   6   2       12.84       12.73      0.56 o
  -3   6   2        3.73        3.20      0.28 o
  -2   6   2        0.97        0.74      0.17 o
  -1   6   2       35.03       34.93      0.68 o
   0   6   2       71.01       68.17      1.24 o
   1   6   2      238.44      231.12      3.59 o
   2   6   2        3.89        3.49      1.03 o
   3   6   2       19.01       20.96      1.10 o
   4   6   2       32.24       32.15      1.57 o
 -10   7   2        0.57        0.41      0.47 o
  -9   7   2       72.17       74.79      2.11 o
  -8   7   2       19.77       22.13      1.24 o
  -7   7   2       14.86       16.96      1.04 o
  -6   7   2       83.47       81.70      1.87 o
  -5   7   2       21.40       21.38      1.26 o
  -4   7   2        1.22        1.23      0.31 o
  -3   7   2        7.45       11.15      0.53 o
  -2   7   2       71.25       68.00      1.26 o
  -1   7   2        0.00       -0.03      0.28 o
   0   7   2       44.42       44.08      1.41 o
   1   7   2      123.35      117.02      2.58 o
   2   7   2       25.00       22.12      1.15 o
   3   7   2        8.62       10.78      0.83 o
  -9   8   2        8.39       10.18      0.95 o
  -8   8   2        1.71        1.81      0.60 o
  -7   8   2       11.65       13.38      1.10 o
  -6   8   2       20.74       22.44      1.20 o
  -5   8   2        3.98        4.57      0.49 o
  -4   8   2        1.44        1.17      0.35 o
  -3   8   2       97.32       76.67      2.47 o
  -2   8   2        9.59        5.89      0.66 o
  -1   8   2       11.75        8.63      0.79 o
   0   8   2        8.95        7.83      0.77 o
   1   8   2       10.17        9.89      0.88 o
   2   8   2        7.92        9.21      1.40 o
  -9   9   2       18.70       21.98      1.52 o
  -8   9   2        1.15        1.44      0.62 o
  -7   9   2       17.87       21.10      1.42 o
  -6   9   2        4.26        4.28      0.72 o
  -5   9   2        4.92        6.16      0.71 o
  -4   9   2        1.81        2.04      0.52 o
  -3   9   2        0.50        0.56      0.49 o
  -2   9   2       13.11       13.59      1.65 o
  -1   9   2        2.35        1.56      0.51 o
   0   9   2        9.52       10.84      1.08 o
  -7  10   2       13.34       17.93      2.21 o
  -6  10   2        5.64        7.46      0.93 o
  -5  10   2       10.05        8.51      0.96 o
  -4  10   2        4.96        4.00      0.67 o
  -3  10   2       14.49       14.90      1.08 o
  -2  10   2        0.96        1.53      0.64 o
   2 -12   3       11.29       16.27      1.26 o
   3 -12   3       30.72       38.32      2.72 o
   4 -12   3        0.01        0.24      0.41 o
   5 -12   3        0.60        0.69      0.45 o
   6 -12   3        4.37        4.39      0.66 o
   7 -12   3        0.20        1.14      0.64 o
   0 -11   3       22.98       25.82      2.46 o
   1 -11   3       36.76       41.33      1.49 o
   2 -11   3        5.97        8.10      0.75 o
   3 -11   3       23.18       26.70      1.05 o
   4 -11   3        0.79        0.29      0.47 o
   5 -11   3       16.33       15.87      0.89 o
   6 -11   3       36.06       40.55      1.33 o
   7 -11   3        2.36        2.08      0.51 o
   8 -11   3       11.07       10.92      0.93 o
  -2 -10   3       38.61       38.68      2.55 o
  -1 -10   3        8.28        7.56      0.88 o
   0 -10   3        4.39        4.99      0.62 o
   1 -10   3        0.08        0.14      0.33 o
   2 -10   3        9.78       10.38      0.70 o
   3 -10   3       31.43       30.22      1.04 o
   4 -10   3        4.89        5.03      0.52 o
   5 -10   3       79.55       78.34      1.86 o
   6 -10   3       71.34       76.33      1.86 o
   7 -10   3       15.00       15.22      0.88 o
   8 -10   3       24.90       27.91      1.52 o
   9 -10   3       28.28       23.53      1.88 o
  -3  -9   3       43.49       43.95      1.94 o
  -2  -9   3        1.78        1.47      0.48 o
  -1  -9   3      260.82      267.04      5.27 o
   0  -9   3        2.07        4.05      0.53 o
   1  -9   3        4.55        5.20      0.55 o
   2  -9   3       44.47       42.82      1.36 o
   3  -9   3        0.13        0.52      0.27 o
   4  -9   3       25.51       24.60      1.07 o
   5  -9   3      105.52      103.36      2.02 o
   6  -9   3      153.33      151.63      2.73 o
   7  -9   3        0.06        0.00      0.28 o
   8  -9   3        0.88        1.12      0.41 o
   9  -9   3       21.24       19.20      1.42 o
  -4  -8   3        8.98       10.85      3.28 o
  -3  -8   3       56.08       58.21      1.85 o
  -2  -8   3      123.09      120.02      2.83 o
  -1  -8   3      320.89      322.93      6.03 o
   0  -8   3      915.31      899.14     13.33 o
   1  -8   3      309.66      290.81      4.77 o
   2  -8   3        0.22        0.03      0.30 o
   3  -8   3        1.28        1.19      0.25 o
   4  -8   3       84.28       87.39      1.58 o
   5  -8   3       29.56       29.04      0.91 o
   6  -8   3       19.60       20.41      0.74 o
   7  -8   3        8.63        8.33      0.52 o
   8  -8   3       10.57        9.11      0.75 o
   9  -8   3        0.41        1.20      0.44 o
  10  -8   3        0.00        1.00      0.81 o
  -5  -7   3       25.26       25.51      1.65 o
  -4  -7   3       85.04       83.76      2.33 o
  -3  -7   3      130.99      131.98      3.04 o
  -2  -7   3       76.18       79.86      1.65 o
  -1  -7   3      215.41      206.19      3.56 o
   0  -7   3      569.86      540.70      9.31 o
   1  -7   3        0.09        0.37      0.16 o
   2  -7   3        2.20        0.89      0.27 o
   3  -7   3        0.00       -0.18      0.16 o
   4  -7   3       20.65       20.33      0.52 o
   5  -7   3        9.60       10.46      0.47 o
   6  -7   3       12.08       13.91      0.55 o
   7  -7   3       13.63       14.55      0.73 o
   8  -7   3       19.40       17.58      0.88 o
   9  -7   3        9.92       10.20      0.82 o
  10  -7   3       25.94       24.29      2.98 o
  -6  -6   3       27.84       26.86      1.41 o
  -5  -6   3        0.18        0.33      0.50 o
  -4  -6   3       71.98       73.00      1.81 o
  -3  -6   3       85.92       84.19      1.58 o
  -2  -6   3        6.96        8.11      0.69 o
  -1  -6   3       78.14       75.33      1.56 o
   0  -6   3        6.42        6.39      0.77 o
   1  -6   3       11.70       13.91      0.41 o
   2  -6   3      136.36      131.79      2.34 o
   3  -6   3       56.82       54.53      0.84 o
   4  -6   3       10.24       12.73      0.50 o
   5  -6   3      109.82      107.52      1.53 o
   6  -6   3       58.00       51.61      1.00 o
   7  -6   3      112.11      107.07      2.05 o
   8  -6   3        2.05        2.02      0.55 o
   9  -6   3       50.78       49.73      1.57 o
  10  -6   3        0.79        2.17      0.63 o
  -7  -5   3        0.64        0.14      0.51 o
  -6  -5   3        4.60        5.25      0.64 o
  -5  -5   3       26.46       27.95      1.30 o
  -4  -5   3      110.22      110.51      1.90 o
  -3  -5   3      222.38      229.67      2.98 o
  -2  -5   3        7.87        7.11      0.38 o
  -1  -5   3       16.20       17.21      0.56 o
   0  -5   3        0.35        0.05      0.15 o
   1  -5   3      108.09      116.22      1.94 o
   2  -5   3        5.84        5.65      0.35 o
   3  -5   3       19.44       19.24      0.50 o
   4  -5   3      202.90      207.58      2.33 o
   5  -5   3       30.07       27.18      0.63 o
   6  -5   3        0.29       -0.12      0.22 o
   7  -5   3       29.82       33.82      0.93 o
   8  -5   3       11.08       11.24      0.87 o
   9  -5   3        0.71        0.88      0.45 o
  10  -5   3       20.77       26.27      1.68 o
  -8  -4   3       10.69       11.01      1.06 o
  -7  -4   3        6.83        5.45      0.67 o
  -6  -4   3       98.57       96.89      2.22 o
  -5  -4   3       75.08       66.71      1.66 o
  -4  -4   3      191.04      202.21      2.73 o
  -3  -4   3      143.56      148.96      1.92 o
  -2  -4   3      423.03      445.92      4.65 o
  -1  -4   3       79.94       96.43      1.45 o
   0  -4   3      288.99      296.98      3.16 o
   1  -4   3        0.09        0.24      0.12 o
   2  -4   3      104.43       98.82      1.57 o
   3  -4   3       41.41       45.99      0.69 o
   4  -4   3       57.03       62.15      0.93 o
   5  -4   3       19.75       22.19      0.56 o
   6  -4   3       72.96       75.56      1.38 o
   7  -4   3       54.65       53.33      1.33 o
   8  -4   3       79.89       81.33      1.84 o
   9  -4   3       42.51       39.59      1.46 o
  10  -4   3        0.91        0.65      0.53 o
  -8  -3   3       22.74       20.12      1.36 o
  -7  -3   3       59.02       59.55      1.70 o
  -6  -3   3       43.55       44.34      1.37 o
  -5  -3   3       12.77       11.15      0.61 o
  -4  -3   3      335.51      355.42      4.10 o
  -3  -3   3      380.88      396.17      3.95 o
  -2  -3   3      123.68      133.13      1.57 o
  -1  -3   3        3.59        2.77      0.19 o
   0  -3   3      511.33      491.69      4.99 o
   1  -3   3      185.34      183.13      2.31 o
   2  -3   3       37.03       39.08      0.80 o
   3  -3   3       28.50       27.47      0.92 o
   4  -3   3        1.82        2.23      0.23 o
   5  -3   3       75.89       73.78      1.28 o
   6  -3   3        0.32        0.35      0.23 o
   7  -3   3      328.29      331.32      4.35 o
   8  -3   3       30.68       29.29      1.23 o
   9  -3   3      131.25      117.80      2.87 o
  -9  -2   3        0.24        1.26      0.74 o
  -8  -2   3       17.30       15.93      1.18 o
  -7  -2   3       59.30       61.36      1.95 o
  -6  -2   3      293.50      302.65      4.27 o
  -5  -2   3       81.64       80.66      1.50 o
  -4  -2   3      188.98      188.68      2.35 o
  -3  -2   3       35.87       35.76      0.66 o
  -2  -2   3        9.28        8.29      0.29 o
  -1  -2   3      463.34      456.79      5.57 o
   0  -2   3     5906.80     5443.51     58.52 o
   1  -2   3       32.84       30.36      0.69 o
   2  -2   3      150.12      168.77      2.62 o
   3  -2   3      413.38      471.90      6.65 o
   4  -2   3      153.23      158.69      2.93 o
   5  -2   3      696.89      718.09      7.73 o
   6  -2   3     1264.23     1276.40     14.36 o
   7  -2   3       16.07       16.54      0.75 o
   8  -2   3        1.32        0.53      0.40 o
   9  -2   3      150.29      140.84      3.13 o
  -9  -1   3       40.82       40.34      1.70 o
  -8  -1   3       15.28       14.29      1.02 o
  -7  -1   3       18.17       18.28      1.08 o
  -6  -1   3        0.00        0.08      0.24 o
  -5  -1   3       15.42       16.75      0.62 o
  -4  -1   3      359.22      355.81      4.05 o
  -3  -1   3      180.31      173.09      1.95 o
  -2  -1   3        0.76        0.87      0.11 o
  -1  -1   3      190.29      177.16      2.55 o
   0  -1   3      948.64      920.11     13.20 o
   1  -1   3      585.75      604.51      6.93 o
   2  -1   3      221.05      228.28      2.84 o
   3  -1   3        4.36        5.92      0.50 o
   4  -1   3       22.48       17.77      0.47 o
   5  -1   3       55.63       62.39      1.10 o
   6  -1   3      136.72      146.40      2.24 o
   7  -1   3       39.30       39.33      1.06 o
   8  -1   3       11.73       12.38      0.85 o
   9  -1   3        3.60        3.88      0.71 o
 -10   0   3       16.35       20.41      1.83 o
  -9   0   3        6.71        5.70      0.83 o
  -8   0   3        6.36        4.58      0.68 o
  -7   0   3       88.18       91.64      2.76 o
  -6   0   3        1.37        0.79      0.26 o
  -5   0   3      596.15      617.45      7.15 o
  -4   0   3      235.40      250.42      2.76 o
  -3   0   3      800.21      830.97      9.42 o
  -2   0   3      111.51      111.67      1.37 o
  -1   0   3      804.66      801.81      7.47 o
   0   0   3      158.40      149.92      1.73 o
   1   0   3       11.28       11.52      0.27 o
   2   0   3      998.54     1066.29     11.39 o
   3   0   3       25.37       30.18      0.50 o
   4   0   3        5.95        5.91      0.36 o
   5   0   3       66.16       68.80      1.20 o
   6   0   3        3.49        3.33      0.52 o
   7   0   3       18.07       18.26      0.93 o
   8   0   3       44.43       49.92      1.52 o
 -10   1   3       46.02       48.90      2.52 o
  -9   1   3        1.11        0.39      0.49 o
  -8   1   3       34.15       30.47      1.56 o
  -7   1   3       72.70       65.99      2.21 o
  -6   1   3      177.65      179.12      3.39 o
  -5   1   3      346.36      345.38      5.46 o
  -4   1   3      118.89      129.79      1.69 o
  -3   1   3     1022.68     1048.79     10.42 o
  -2   1   3      138.53      145.56      1.48 o
  -1   1   3      757.48      762.75      7.16 o
   0   1   3       62.70       61.40      0.85 o
   1   1   3        9.33       11.50      0.23 o
   2   1   3       63.02       75.37      0.84 o
   3   1   3       13.83       15.69      0.42 o
   4   1   3       45.61       42.20      0.85 o
   5   1   3      119.03      124.71      2.09 o
   6   1   3       95.03       88.86      1.79 o
   7   1   3      134.54      129.18      2.55 o
   8   1   3        2.20        2.34      0.65 o
 -10   2   3        8.36        6.93      1.80 o
  -9   2   3        8.59        7.42      0.88 o
  -8   2   3       31.86       32.67      1.36 o
  -7   2   3        1.48        0.39      0.30 o
  -6   2   3      146.70      149.92      2.40 o
  -5   2   3       28.74       33.86      0.75 o
  -4   2   3        7.19        6.51      0.34 o
  -3   2   3       42.26       38.17      0.68 o
  -2   2   3      317.42      299.07      3.28 o
  -1   2   3       70.78       69.62      0.89 o
   0   2   3        6.33        5.26      0.20 o
   1   2   3        1.25        1.28      0.11 o
   2   2   3      146.94      145.87      1.46 o
   3   2   3       16.34       15.97      0.46 o
   4   2   3       44.99       37.38      0.90 o
   5   2   3      107.53      110.23      2.17 o
   6   2   3      129.83      127.34      2.49 o
   7   2   3       16.27       10.96      0.95 o
 -10   3   3       10.68       12.52      1.28 o
  -9   3   3       33.33       40.72      2.17 o
  -8   3   3       14.05       14.92      1.14 o
  -7   3   3       67.80       70.20      1.53 o
  -6   3   3      359.34      345.82      4.71 o
  -5   3   3        7.43        6.68      0.42 o
  -4   3   3        3.64        2.03      0.20 o
  -3   3   3        5.16        6.27      0.29 o
  -2   3   3      112.29      125.42      1.37 o
  -1   3   3        3.41        4.58      0.21 o
   0   3   3      281.13      284.04      2.67 o
   1   3   3        1.44        2.03      0.23 o
   2   3   3      145.57      144.30      1.52 o
   3   3   3        2.34        2.22      0.26 o
   4   3   3        2.43        4.75      0.50 o
   5   3   3       41.23       38.76      1.64 o
   6   3   3       15.40       13.41      1.02 o
 -10   4   3       54.66       47.15      1.95 o
  -9   4   3       84.67       84.91      2.56 o
  -8   4   3        5.40        8.71      0.78 o
  -7   4   3      397.31      389.53      6.12 o
  -6   4   3      179.89      170.46      2.70 o
  -5   4   3      606.42      553.59      6.51 o
  -4   4   3       83.71       76.75      1.13 o
  -3   4   3       14.98       15.94      0.49 o
  -2   4   3       90.01       80.36      1.11 o
  -1   4   3       84.26       93.13      1.16 o
   0   4   3      149.06      157.49      1.71 o
   1   4   3      246.32      245.49      2.61 o
   2   4   3       41.43       39.04      0.85 o
   3   4   3       20.14       22.85      0.80 o
   4   4   3        1.68        1.48      0.40 o
   5   4   3       12.82       10.09      1.07 o
   6   4   3       28.13       37.00      1.72 o
 -10   5   3        0.00        0.48      0.80 o
  -9   5   3       10.36        9.82      1.04 o
  -8   5   3       42.96       45.27      1.51 o
  -7   5   3      299.39      292.81      5.01 o
  -6   5   3     1513.23     1467.98     21.99 o
  -5   5   3       90.98       88.89      1.69 o
  -4   5   3       99.66       91.77      1.33 o
  -3   5   3       15.32       15.90      0.50 o
  -2   5   3        8.38        6.49      0.31 o
  -1   5   3       15.89       15.21      0.42 o
   0   5   3      305.37      294.40      3.48 o
   1   5   3        2.70        3.16      0.45 o
   2   5   3        2.20        2.60      0.35 o
   3   5   3        0.10       -0.02      0.32 o
   4   5   3        3.83        3.73      1.07 o
   5   5   3       23.33       21.46      1.50 o
 -10   6   3      165.65      188.16      5.80 o
  -9   6   3       16.91       15.33      1.10 o
  -8   6   3        3.09        4.10      0.64 o
  -7   6   3      257.39      264.57      4.91 o
  -6   6   3      103.79      104.59      2.97 o
  -5   6   3        0.78        0.89      0.31 o
  -4   6   3      233.40      214.71      2.94 o
  -3   6   3      123.41      116.65      1.71 o
  -2   6   3       62.95       57.17      1.31 o
  -1   6   3       33.55       35.66      0.90 o
   0   6   3      241.37      230.62      3.60 o
   1   6   3       29.96       31.38      1.48 o
   2   6   3       15.98       17.27      0.92 o
   3   6   3      121.16      131.70      3.38 o
   4   6   3        2.17        1.91      0.81 o
  -9   7   3      142.02      164.75      3.51 o
  -8   7   3        1.50        1.30      0.52 o
  -7   7   3        3.25        4.20      0.64 o
  -6   7   3       22.24       22.77      1.05 o
  -5   7   3        7.75        8.58      0.67 o
  -4   7   3       41.78       39.66      1.09 o
  -3   7   3       41.81       38.33      1.03 o
  -2   7   3       31.38       29.19      0.98 o
  -1   7   3       35.80       34.20      1.07 o
   0   7   3       70.44       66.74      1.84 o
   1   7   3        8.94        6.26      0.70 o
   2   7   3        0.36        0.81      0.42 o
   3   7   3       11.36       11.07      1.17 o
  -9   8   3        1.38        2.29      0.69 o
  -8   8   3       39.50       45.29      1.86 o
  -7   8   3       35.01       37.94      1.67 o
  -6   8   3        3.60        3.44      0.66 o
  -5   8   3       26.19       30.09      1.78 o
  -4   8   3       32.21       28.69      1.30 o
  -3   8   3        0.68        1.19      0.43 o
  -2   8   3        0.26       -0.21      0.35 o
  -1   8   3        3.66        5.36      0.67 o
   0   8   3       18.76       17.26      1.12 o
   1   8   3       14.70       12.54      0.99 o
  -8   9   3       18.77       28.61      1.83 o
  -7   9   3       78.79      104.22      5.27 o
  -6   9   3        0.04        0.28      0.50 o
  -5   9   3        9.43       11.70      1.07 o
  -4   9   3       10.09        8.34      0.83 o
  -3   9   3       30.67       29.29      1.32 o
  -2   9   3        1.79        1.89      0.54 o
  -1   9   3       35.66       40.99      1.56 o
  -6  10   3        8.51       10.13      1.09 o
  -5  10   3        3.46        4.10      0.78 o
  -4  10   3       22.06       31.27      1.85 o
   1 -12   4        7.66        8.62      1.32 o
   2 -12   4       20.24       23.58      2.20 o
   3 -12   4       25.99       35.42      2.14 o
   4 -12   4        1.75        3.79      0.95 o
   5 -12   4       65.78       79.48      3.21 o
   6 -12   4       64.44       70.76      3.00 o
   7 -12   4        1.48        0.03      0.38 o
  -1 -11   4       49.48       53.17      3.94 o
   0 -11   4      170.70      179.56      7.97 o
   1 -11   4        0.07       -0.46      0.54 o
   2 -11   4        0.68        0.97      0.62 o
   3 -11   4        6.42        8.72      0.95 o
   4 -11   4       36.11       41.07      2.02 o
   5 -11   4        6.92        9.38      1.49 o
   6 -11   4       67.52       71.11      1.92 o
   7 -11   4       46.24       52.66      1.88 o
   8 -11   4        0.52        0.39      0.66 o
  -2 -10   4       30.80       32.05      3.06 o
  -1 -10   4      129.96      126.89      6.13 o
   0 -10   4        5.20        5.40      0.88 o
   1 -10   4       54.86       58.99      2.41 o
   2 -10   4        5.18        5.73      0.71 o
   3 -10   4        6.68        7.02      0.78 o
   4 -10   4       18.99       19.38      1.16 o
   5 -10   4      167.57      177.35      3.22 o
   6 -10   4       14.08       13.51      0.73 o
   7 -10   4       29.32       31.27      1.10 o
   8 -10   4        5.73        7.31      0.78 o
   9 -10   4        6.58        6.58      1.02 o
  -4  -9   4       38.55       39.19      3.43 o
  -3  -9   4        6.88        5.36      1.59 o
  -2  -9   4       67.32       71.26      6.27 o
  -1  -9   4       58.83       57.15      3.17 o
   0  -9   4       86.99       87.79      3.48 o
   1  -9   4      596.22      578.86     12.98 o
   2  -9   4      165.50      159.97      4.57 o
   3  -9   4       76.55       76.33      2.15 o
   4  -9   4       35.96       33.68      2.20 o
   5  -9   4        1.50        1.23      0.29 o
   6  -9   4       83.49       86.99      1.52 o
   7  -9   4        3.66        3.58      0.49 o
   8  -9   4       34.53       32.32      1.35 o
   9  -9   4       11.15       11.22      1.82 o
  -5  -8   4        9.63        9.58      2.11 o
  -4  -8   4       17.71       16.64      2.41 o
  -3  -8   4       24.04       28.52      1.74 o
  -2  -8   4       21.18       21.80      4.03 o
  -1  -8   4       49.91       48.80      2.05 o
   0  -8   4      251.94      244.14      5.02 o
   1  -8   4      535.77      505.99     16.27 o
   2  -8   4     1774.13     1718.35     38.57 o
   3  -8   4        4.44        3.49      0.36 o
   4  -8   4       21.63       20.44      0.59 o
   5  -8   4       36.22       35.44      0.83 o
   6  -8   4        0.32        0.40      0.23 o
   7  -8   4       47.01       44.97      1.23 o
   8  -8   4        4.89        4.60      0.76 o
   9  -8   4       29.03       27.59      1.07 o
  10  -8   4        6.49        7.31      0.79 o
  -6  -7   4        1.67        1.17      0.66 o
  -5  -7   4       36.52       38.28      1.82 o
  -4  -7   4       49.33       49.56      1.97 o
  -3  -7   4        3.09        2.05      0.50 o
  -2  -7   4      251.46      243.49      3.92 o
  -1  -7   4      101.55       95.54      2.18 o
   0  -7   4       23.50       23.82      1.18 o
   1  -7   4       53.06       54.48      1.19 o
   2  -7   4      191.60      180.75      3.74 o
   3  -7   4        7.65        8.76      0.46 o
   4  -7   4      504.21      493.30      5.39 o
   5  -7   4       65.98       64.33      1.08 o
   6  -7   4       65.03       66.91      1.27 o
   7  -7   4       94.46       94.63      1.80 o
   8  -7   4       22.08       22.20      0.92 o
   9  -7   4       20.32       18.47      1.06 o
  10  -7   4        5.27        5.02      0.69 o
  -6  -6   4       19.79       20.36      1.20 o
  -5  -6   4       26.69       27.92      1.26 o
  -4  -6   4       17.01       17.60      0.85 o
  -3  -6   4        3.50        3.83      0.43 o
  -2  -6   4      157.72      157.99      3.07 o
  -1  -6   4      106.95      104.94      1.92 o
   0  -6   4       37.54       34.20      0.84 o
   1  -6   4      216.44      213.28      3.34 o
   2  -6   4        1.57        2.99      0.33 o
   3  -6   4       16.20       12.71      0.51 o
   4  -6   4        6.22        7.85      0.35 o
   5  -6   4       53.35       54.14      0.94 o
   6  -6   4       48.13       51.56      1.09 o
   7  -6   4       27.89       24.82      1.04 o
   8  -6   4       50.68       46.98      1.32 o
   9  -6   4        0.14       -0.22      0.34 o
  10  -6   4        0.23        0.61      0.49 o
  -7  -5   4       32.21       30.49      1.60 o
  -6  -5   4       29.11       31.20      1.18 o
  -5  -5   4      122.31      123.10      2.50 o
  -4  -5   4        4.18        6.45      0.46 o
  -3  -5   4       20.43       18.50      0.70 o
  -2  -5   4      142.48      154.50      2.29 o
  -1  -5   4       15.67       15.79      0.49 o
   0  -5   4        6.56        8.80      0.52 o
   1  -5   4       37.02       31.32      0.69 o
   2  -5   4      201.51      205.55      3.49 o
   3  -5   4      171.29      182.31      2.40 o
   4  -5   4        4.28        3.41      0.21 o
   5  -5   4        0.00        0.29      0.18 o
   6  -5   4      124.80      126.15      1.96 o
   7  -5   4        3.52        3.15      0.42 o
   8  -5   4        2.62        3.30      0.48 o
   9  -5   4        5.42        6.63      0.69 o
  10  -5   4        2.36        2.38      0.57 o
  -8  -4   4        2.65        4.03      1.01 o
  -7  -4   4       41.33       45.11      2.24 o
  -6  -4   4       57.67       58.74      1.59 o
  -5  -4   4       16.69       17.47      0.85 o
  -4  -4   4        0.02        0.11      0.23 o
  -3  -4   4       47.30       54.04      1.03 o
  -2  -4   4      742.89      825.22      8.96 o
  -1  -4   4     1292.43     1337.35     15.23 o
   0  -4   4     3421.29     3491.41     39.85 o
   1  -4   4       86.15      100.88      1.32 o
   2  -4   4        8.17        7.14      0.47 o
   3  -4   4        1.67        1.14      0.19 o
   4  -4   4       33.52       34.91      0.91 o
   5  -4   4        0.74        0.98      0.28 o
   6  -4   4      277.24      275.99      3.63 o
   7  -4   4      131.54      133.14      2.14 o
   8  -4   4       40.60       37.25      1.25 o
   9  -4   4       35.22       33.13      1.69 o
  -8  -3   4        3.15        2.71      0.64 o
  -7  -3   4       47.56       45.27      1.67 o
  -6  -3   4       68.87       68.68      1.70 o
  -5  -3   4        3.18        2.90      0.37 o
  -4  -3   4      167.82      175.67      2.22 o
  -3  -3   4       33.88       34.79      0.87 o
  -2  -3   4      322.80      340.39      6.13 o
  -1  -3   4      382.62      411.35      3.96 o
   0  -3   4      712.06      676.27      7.30 o
   1  -3   4      874.00      921.88      9.87 o
   2  -3   4      525.25      560.86      7.94 o
   3  -3   4       25.51       24.92      0.59 o
   4  -3   4      176.78      194.95      2.73 o
   5  -3   4        0.31        0.06      0.18 o
   6  -3   4      101.91      107.76      1.93 o
   7  -3   4        9.88        9.02      0.81 o
   8  -3   4      239.62      220.87      4.96 o
   9  -3   4       74.85       70.70      2.48 o
  -9  -2   4       47.55       48.20      3.09 o
  -8  -2   4        0.41        0.34      0.51 o
  -7  -2   4        6.16        6.24      0.67 o
  -6  -2   4       67.33       67.66      1.98 o
  -5  -2   4       12.91       14.60      0.66 o
  -4  -2   4       71.89       73.39      1.12 o
  -3  -2   4       24.11       21.08      0.49 o
  -2  -2   4       13.56       16.76      0.52 o
  -1  -2   4       16.87       19.80      0.48 o
   0  -2   4        1.57        2.08      0.18 o
   1  -2   4       45.15       50.04      0.75 o
   2  -2   4      318.90      346.72      4.65 o
   3  -2   4        3.27        4.00      0.27 o
   4  -2   4      217.41      240.08      4.25 o
   5  -2   4      198.93      211.26      3.13 o
   6  -2   4      361.67      364.87      5.69 o
   7  -2   4      263.56      255.08      4.69 o
   8  -2   4      111.38      113.75      2.64 o
   9  -2   4        4.89        3.73      0.69 o
  -9  -1   4      104.18      116.88      3.57 o
  -8  -1   4        4.08        3.25      0.62 o
  -7  -1   4       92.47       95.31      2.36 o
  -6  -1   4       13.44       12.70      0.74 o
  -5  -1   4       81.95       79.15      1.31 o
  -4  -1   4      101.19      105.59      1.41 o
  -3  -1   4       74.25       70.76      0.97 o
  -2  -1   4       97.37      109.68      1.61 o
  -1  -1   4      197.22      209.41      2.89 o
   0  -1   4      267.52      284.34      2.86 o
   1  -1   4      501.77      521.62      5.42 o
   2  -1   4      896.26      977.95     10.43 o
   3  -1   4       33.26       39.67      0.70 o
   4  -1   4       52.40       52.35      0.93 o
   5  -1   4       30.72       28.05      1.05 o
   6  -1   4       16.20       17.94      0.78 o
   7  -1   4        1.38        0.54      0.41 o
   8  -1   4        1.49        1.82      0.55 o
 -10   0   4        1.29        0.95      0.60 o
  -9   0   4        0.96        0.57      0.60 o
  -8   0   4        0.16        0.03      0.42 o
  -7   0   4      101.27       97.59      2.31 o
  -6   0   4        2.41        1.84      0.35 o
  -5   0   4       36.90       44.02      1.20 o
  -4   0   4      598.29      603.16      6.48 o
  -3   0   4      923.81      944.69      9.42 o
  -2   0   4       47.49       56.22      0.68 o
  -1   0   4      660.66      710.53      7.12 o
   0   0   4      408.86      429.70      4.66 o
   1   0   4        3.41        4.18      0.40 o
   2   0   4       13.06       13.22      0.32 o
   3   0   4       22.42       24.81      0.49 o
   4   0   4        3.38        3.13      0.27 o
   5   0   4        0.76        0.78      0.35 o
   6   0   4       15.38       16.83      0.88 o
   7   0   4        1.71        0.21      0.43 o
   8   0   4        5.56        7.04      0.79 o
 -10   1   4        9.75       10.07      1.08 o
  -9   1   4        2.28        0.75      0.52 o
  -8   1   4        3.46        3.51      0.67 o
  -7   1   4       38.15       37.08      2.53 o
  -6   1   4       22.72       20.59      0.86 o
  -5   1   4       55.19       49.51      1.00 o
  -4   1   4       57.60       57.17      1.10 o
  -3   1   4      707.41      750.85      7.89 o
  -2   1   4       73.71       80.31      0.97 o
  -1   1   4      590.94      621.20      5.90 o
   0   1   4        0.01       -0.14      0.10 o
   1   1   4       36.01       35.38      0.71 o
   2   1   4        6.27        3.67      0.21 o
   3   1   4       17.55       21.27      0.49 o
   4   1   4        0.41        1.27      0.25 o
   5   1   4       46.76       40.92      1.09 o
   6   1   4        0.01       -0.35      0.36 o
   7   1   4      106.65      100.09      2.48 o
 -10   2   4        2.47        1.35      1.03 o
  -9   2   4       64.64       60.93      2.12 o
  -8   2   4       34.16       28.15      1.38 o
  -7   2   4        5.24        4.25      0.65 o
  -6   2   4       11.69       11.95      0.74 o
  -5   2   4       92.22       83.54      1.41 o
  -4   2   4       79.19       71.88      1.13 o
  -3   2   4       46.00       50.36      1.06 o
  -2   2   4      691.58      743.41      7.36 o
  -1   2   4      208.29      218.08      2.98 o
   0   2   4      197.44      193.08      2.57 o
   1   2   4        6.20        3.87      0.26 o
   2   2   4       70.61       64.96      0.86 o
   3   2   4       25.75       24.77      0.70 o
   4   2   4       68.08       66.02      1.41 o
   5   2   4       72.88       61.05      1.66 o
   6   2   4       11.96       12.92      1.66 o
   7   2   4       29.56       31.30      1.50 o
 -10   3   4       50.91       46.50      1.93 o
  -9   3   4       12.28        9.60      1.45 o
  -8   3   4       86.94       79.46      3.06 o
  -7   3   4       46.31       40.32      1.76 o
  -6   3   4        1.74        1.09      0.46 o
  -5   3   4        0.00       -0.03      0.18 o
  -4   3   4       13.86       13.28      0.56 o
  -3   3   4        1.04        0.70      0.20 o
  -2   3   4        2.70        2.46      0.19 o
  -1   3   4       92.38       95.58      1.10 o
   0   3   4      207.15      189.36      2.07 o
   1   3   4      132.06      127.04      1.60 o
   2   3   4       51.97       54.45      1.08 o
   3   3   4        6.91        8.80      0.56 o
   4   3   4       18.85       19.17      0.93 o
   5   3   4       10.39        8.14      0.69 o
   6   3   4        7.53        8.97      0.89 o
 -10   4   4        2.75        1.30      1.12 o
  -9   4   4        0.18        0.55      0.52 o
  -8   4   4       66.63       62.24      2.10 o
  -7   4   4      204.94      198.41      4.33 o
  -6   4   4       24.65       24.47      0.90 o
  -5   4   4     1043.23      966.84     13.07 o
  -4   4   4      665.88      635.08      6.47 o
  -3   4   4       18.16       15.02      0.48 o
  -2   4   4        0.59        0.11      0.14 o
  -1   4   4       37.81       36.15      0.63 o
   0   4   4       50.94       47.34      0.98 o
   1   4   4       99.04       95.39      1.91 o
   2   4   4        9.51       11.70      0.55 o
   3   4   4        8.37        9.32      0.70 o
   4   4   4       25.80       22.68      1.02 o
   5   4   4        0.32        0.32      0.46 o
 -10   5   4        1.22        0.89      0.64 o
  -9   5   4       17.82       11.63      1.45 o
  -8   5   4       48.92       46.77      1.86 o
  -7   5   4        0.14       -0.09      0.48 o
  -6   5   4      218.62      214.75      3.30 o
  -5   5   4      801.04      775.15     10.52 o
  -4   5   4     1207.92     1135.81     11.94 o
  -3   5   4        4.18        6.05      0.39 o
  -2   5   4      195.38      171.42      2.63 o
  -1   5   4       48.62       49.34      0.98 o
   0   5   4        0.12       -0.05      0.22 o
   1   5   4       73.62       69.36      1.42 o
   2   5   4        1.63        0.87      0.31 o
   3   5   4        2.24        2.26      0.52 o
   4   5   4        5.60        5.35      0.88 o
 -10   6   4       27.83       30.58      3.12 o
  -9   6   4      107.13      116.75      3.26 o
  -8   6   4       77.89       77.67      2.48 o
  -7   6   4        4.08        4.31      0.64 o
  -6   6   4        0.05        0.35      0.30 o
  -5   6   4        5.25        5.79      0.52 o
  -4   6   4       85.52       90.69      2.25 o
  -3   6   4        0.35        1.24      0.38 o
  -2   6   4      148.23      148.56      2.40 o
  -1   6   4       36.94       35.98      1.30 o
   0   6   4       13.43       13.73      0.77 o
   1   6   4      140.53      140.48      2.57 o
   2   6   4      106.20      109.18      2.80 o
   3   6   4        1.98        3.11      0.78 o
  -9   7   4        1.05        1.64      0.97 o
  -8   7   4       12.39       13.14      1.98 o
  -7   7   4        5.79        5.14      0.72 o
  -6   7   4        0.95        1.03      0.44 o
  -5   7   4       10.18        8.86      0.81 o
  -4   7   4       55.52       48.44      1.57 o
  -3   7   4        9.87       12.04      0.86 o
  -2   7   4       36.42       37.66      1.14 o
  -1   7   4        6.60        4.83      0.60 o
   0   7   4       45.95       47.02      1.34 o
   1   7   4        0.76        0.57      0.47 o
   2   7   4       25.33       24.37      1.37 o
  -8   8   4       26.05       30.77      3.04 o
  -7   8   4       16.83       20.13      1.42 o
  -6   8   4        2.64        3.27      0.69 o
  -5   8   4        7.07        8.77      0.91 o
  -4   8   4       29.61       32.46      1.30 o
  -3   8   4        5.63        3.81      0.52 o
  -2   8   4        0.08       -0.43      0.37 o
  -1   8   4        5.29        4.93      0.69 o
   0   8   4       31.30       35.27      1.48 o
  -7   9   4       14.62       18.00      1.42 o
  -6   9   4      119.32      163.69      5.75 o
  -5   9   4       51.17       77.18      2.49 o
  -4   9   4        3.59        4.61      0.80 o
  -3   9   4        0.02        0.51      0.50 o
  -2   9   4        1.06        1.59      0.56 o
   1 -12   5        0.05        0.19      0.59 o
   2 -12   5        6.20        6.20      2.23 o
   3 -12   5        0.34        1.09      0.69 o
   4 -12   5        0.34        1.35      0.70 o
   5 -12   5       10.13        6.68      1.11 o
   6 -12   5        2.31        3.20      0.88 o
   7 -12   5        1.67        1.37      1.12 o
  -1 -11   5       14.99        7.55      1.80 o
   0 -11   5        7.85        7.33      1.74 o
   1 -11   5        8.24        7.32      1.60 o
   2 -11   5       38.80       41.68      2.20 o
   3 -11   5        0.16        0.20      0.56 o
   4 -11   5       24.47       30.20      1.82 o
   5 -11   5       50.51       53.31      2.41 o
   6 -11   5        0.20        0.05      0.48 o
   7 -11   5        1.35        2.46      1.15 o
   8 -11   5        2.15        0.98      0.98 o
  -3 -10   5       11.02       12.61      2.37 o
  -2 -10   5       63.53       57.74      3.98 o
  -1 -10   5       72.99       73.01      4.36 o
   0 -10   5       40.71       41.94      2.02 o
   1 -10   5      112.79      109.73      5.34 o
   2 -10   5       83.32       85.58      4.54 o
   3 -10   5      205.56      208.81      5.73 o
   4 -10   5      143.50      145.20      3.45 o
   5 -10   5      145.07      149.84      2.98 o
   6 -10   5        6.99        7.58      0.68 o
   7 -10   5       83.15       81.28      2.48 o
   8 -10   5       30.39       29.41      1.70 o
   9 -10   5        1.69        2.55      0.60 o
  -4  -9   5        8.15        9.21      2.06 o
  -3  -9   5        0.01       -0.15      0.99 o
  -2  -9   5        0.52        0.88      0.96 o
  -1  -9   5        2.68        3.39      1.27 o
   0  -9   5        5.45        4.72      0.89 o
   1  -9   5       56.60       58.63      2.18 o
   2  -9   5       78.05       71.61      2.48 o
   3  -9   5      533.26      532.30      8.20 o
   4  -9   5      815.98      826.33     12.81 o
   5  -9   5       25.45       29.41      0.93 o
   6  -9   5        0.54        0.64      0.49 o
   7  -9   5        3.75        4.84      0.47 o
   8  -9   5        7.57        6.61      0.59 o
   9  -9   5        7.99        9.42      0.83 o
  -5  -8   5        1.19        0.40      0.69 o
  -4  -8   5        5.67        4.69      1.58 o
  -3  -8   5        1.98        1.32      0.52 o
  -2  -8   5      116.18      111.01      3.63 o
  -1  -8   5      172.27      166.12      3.71 o
   0  -8   5       35.56       34.60      1.30 o
   1  -8   5       74.38       69.06      2.28 o
   2  -8   5      141.69      132.18      2.69 o
   3  -8   5       85.98       85.03      2.00 o
   4  -8   5      281.13      270.30      4.13 o
   5  -8   5        0.09        0.82      0.40 o
   6  -8   5       97.39       99.37      1.87 o
   7  -8   5       20.21       18.72      0.76 o
   8  -8   5       54.19       50.00      1.47 o
   9  -8   5        4.14        3.89      0.73 o
  -6  -7   5        8.62        8.58      1.31 o
  -5  -7   5        9.83        9.03      1.22 o
  -4  -7   5        1.66        1.08      0.44 o
  -3  -7   5       57.34       53.26      1.80 o
  -2  -7   5       11.02       11.59      0.87 o
  -1  -7   5       31.42       29.66      1.16 o
   0  -7   5       20.35       20.95      1.00 o
   1  -7   5        2.56        3.67      0.34 o
   2  -7   5      147.47      147.37      2.83 o
   3  -7   5      127.58      121.19      2.17 o
   4  -7   5      141.37      135.14      2.07 o
   5  -7   5        8.10        8.71      0.48 o
   6  -7   5      143.29      142.00      3.39 o
   7  -7   5        4.01        4.25      0.44 o
   8  -7   5       27.89       29.76      1.52 o
   9  -7   5        8.25        5.76      0.74 o
  -7  -6   5        5.55        4.48      1.42 o
  -6  -6   5       24.88       28.61      1.85 o
  -5  -6   5        0.03        0.09      0.51 o
  -4  -6   5        0.07        0.20      0.36 o
  -3  -6   5        0.24        0.47      0.25 o
  -2  -6   5        1.75        4.31      0.41 o
  -1  -6   5       42.05       35.75      0.71 o
   0  -6   5      402.63      433.51      5.28 o
   1  -6   5        7.41        7.19      0.43 o
   2  -6   5       19.68       20.18      1.02 o
   3  -6   5      471.45      470.14      6.76 o
   4  -6   5        0.10        0.20      0.17 o
   5  -6   5       55.19       58.31      1.24 o
   6  -6   5        0.59        0.27      0.22 o
   7  -6   5       72.08       71.01      1.56 o
   8  -6   5       88.15       89.68      1.93 o
   9  -6   5        0.08        0.10      0.38 o
  -7  -5   5       29.07       31.64      1.92 o
  -6  -5   5      149.90      162.04      3.89 o
  -5  -5   5        3.13        2.52      0.60 o
  -4  -5   5        4.66        5.59      0.72 o
  -3  -5   5       55.27       57.16      1.12 o
  -2  -5   5       44.74       51.29      0.87 o
  -1  -5   5       37.62       41.82      0.76 o
   0  -5   5        0.43        0.99      0.15 o
   1  -5   5      770.90      784.92      7.68 o
   2  -5   5      122.21      149.68      2.07 o
   3  -5   5       53.66       61.37      1.19 o
   4  -5   5      233.11      242.14      3.83 o
   5  -5   5       10.94       10.20      0.45 o
   6  -5   5       21.62       20.18      0.68 o
   7  -5   5       17.48       13.95      0.75 o
   8  -5   5        4.84        3.91      0.58 o
   9  -5   5       30.61       26.10      1.26 o
  -8  -4   5       12.92       13.82      1.93 o
  -7  -4   5        0.10        0.48      0.42 o
  -6  -4   5       62.96       64.55      2.64 o
  -5  -4   5        3.37        3.71      0.64 o
  -4  -4   5        3.67        3.02      0.40 o
  -3  -4   5        1.66        0.93      0.20 o
  -2  -4   5      104.74      112.37      1.71 o
  -1  -4   5      505.38      521.51      5.20 o
   0  -4   5     1608.07     1701.79     18.07 o
   1  -4   5       19.06       25.15      0.52 o
   2  -4   5      326.15      382.65      4.69 o
   3  -4   5       71.66       82.86      2.02 o
   4  -4   5       38.33       47.55      1.13 o
   5  -4   5      127.28      130.13      2.24 o
   6  -4   5      109.94      112.01      1.97 o
   7  -4   5      145.62      138.23      2.54 o
   8  -4   5        0.33        0.01      0.35 o
   9  -4   5      130.49      125.84      3.53 o
  -8  -3   5       17.10       18.24      1.17 o
  -7  -3   5       45.17       43.91      2.45 o
  -6  -3   5       40.99       42.13      1.40 o
  -5  -3   5        0.95        1.14      0.33 o
  -4  -3   5      137.93      137.38      2.27 o
  -3  -3   5       14.53       12.24      0.56 o
  -2  -3   5       77.94       78.91      1.06 o
  -1  -3   5      196.84      205.34      2.23 o
   0  -3   5      109.24      112.93      1.49 o
   1  -3   5      373.67      427.76      4.57 o
   2  -3   5      123.91      136.46      2.11 o
   3  -3   5      158.72      182.53      2.96 o
   4  -3   5      166.89      166.18      2.24 o
   5  -3   5        3.45        3.56      0.33 o
   6  -3   5        0.66        0.19      0.34 o
   7  -3   5       14.75       14.81      0.80 o
   8  -3   5       98.42       97.18      2.70 o
   9  -3   5       58.04       50.00      1.72 o
  -9  -2   5       55.93       55.91      1.99 o
  -8  -2   5      190.21      195.70      6.08 o
  -7  -2   5      141.60      143.38      2.97 o
  -6  -2   5        0.05       -0.35      0.32 o
  -5  -2   5       38.75       39.81      0.86 o
  -4  -2   5      210.38      212.93      3.05 o
  -3  -2   5       10.06       10.13      0.40 o
  -2  -2   5       46.56       46.69      0.78 o
  -1  -2   5        0.71        2.08      0.19 o
   0  -2   5       48.43       65.43      1.01 o
   1  -2   5       40.56       45.99      0.71 o
   2  -2   5      131.43      138.64      2.27 o
   3  -2   5       57.91       57.49      1.06 o
   4  -2   5       68.62       72.49      1.21 o
   5  -2   5        4.62        6.48      0.42 o
   6  -2   5       77.14       77.97      1.59 o
   7  -2   5       48.82       48.57      1.52 o
   8  -2   5       25.99       24.86      1.25 o
  -9  -1   5       84.14       79.73      2.45 o
  -8  -1   5       10.51       11.13      0.97 o
  -7  -1   5        2.56        0.90      0.41 o
  -6  -1   5        0.42        0.46      0.30 o
  -5  -1   5      171.03      175.62      2.90 o
  -4  -1   5        6.73        7.72      0.40 o
  -3  -1   5      191.84      206.25      2.62 o
  -2  -1   5      528.43      543.62      7.05 o
  -1  -1   5      467.31      472.29      5.20 o
   0  -1   5      221.40      240.65      2.66 o
   1  -1   5      184.04      188.01      2.16 o
   2  -1   5      324.05      337.69      4.02 o
   3  -1   5      215.24      242.43      2.84 o
   4  -1   5        2.60        4.90      0.58 o
   5  -1   5        7.15        8.24      0.64 o
   6  -1   5        0.72        0.41      0.54 o
   7  -1   5        6.74        4.65      0.63 o
   8  -1   5       34.27       42.80      1.85 o
  -9   0   5        1.03        1.83      0.60 o
  -8   0   5        8.13        4.89      1.13 o
  -7   0   5        4.51        5.29      0.63 o
  -6   0   5        6.64        7.96      0.60 o
  -5   0   5        2.33        1.90      0.35 o
  -4   0   5      120.22      121.50      1.61 o
  -3   0   5       29.94       27.57      0.62 o
  -2   0   5        2.29        2.74      0.19 o
  -1   0   5     1409.96     1531.76     15.14 o
   0   0   5       19.26       18.37      0.57 o
   1   0   5      424.88      440.92      5.56 o
   2   0   5        4.40        5.50      0.26 o
   3   0   5        2.55        2.49      0.24 o
   4   0   5       17.51       14.97      0.72 o
   5   0   5       77.95       69.60      1.62 o
   6   0   5        8.73        4.81      1.01 o
   7   0   5        1.94        0.85      0.38 o
 -10   1   5        2.16        2.55      0.73 o
  -9   1   5        4.03        4.44      0.78 o
  -8   1   5       18.91       16.39      1.17 o
  -7   1   5        1.79        2.04      0.63 o
  -6   1   5       17.66       19.10      0.84 o
  -5   1   5      160.51      164.03      2.78 o
  -4   1   5      101.80       97.41      1.39 o
  -3   1   5       30.81       34.91      0.66 o
  -2   1   5       11.92       12.93      0.34 o
  -1   1   5       39.34       39.94      0.66 o
   0   1   5      105.05      111.36      1.51 o
   1   1   5      217.02      219.88      2.80 o
   2   1   5       13.47       12.86      0.51 o
   3   1   5        7.09        7.25      0.53 o
   4   1   5        7.19        6.12      0.61 o
   5   1   5        0.58        0.85      0.41 o
   6   1   5       29.89       27.35      1.23 o
   7   1   5        1.72        0.55      0.50 o
 -10   2   5        0.13        0.12      0.57 o
  -9   2   5       19.51       21.14      1.41 o
  -8   2   5       21.66       19.99      1.31 o
  -7   2   5        4.40        6.40      0.72 o
  -6   2   5       67.69       63.40      1.54 o
  -5   2   5        2.89        1.81      0.35 o
  -4   2   5       66.69       62.95      1.14 o
  -3   2   5        2.45        2.74      0.23 o
  -2   2   5        0.20        0.04      0.12 o
  -1   2   5        6.90        8.78      0.45 o
   0   2   5      592.75      589.11      6.50 o
   1   2   5       43.40       41.03      1.05 o
   2   2   5       48.56       49.16      1.43 o
   3   2   5       86.19       84.62      1.80 o
   4   2   5      176.97      161.87      2.94 o
   5   2   5        2.84        3.41      0.57 o
   6   2   5       10.93       13.77      1.01 o
 -10   3   5        3.27        5.05      1.26 o
  -9   3   5       25.00       28.83      1.49 o
  -8   3   5       10.14       11.45      1.03 o
  -7   3   5        8.94        8.91      1.01 o
  -6   3   5      455.85      425.48      6.34 o
  -5   3   5      323.62      300.62      4.64 o
  -4   3   5        6.24        3.94      0.44 o
  -3   3   5      281.26      257.33      3.06 o
  -2   3   5      432.48      417.38      4.63 o
  -1   3   5       95.35       91.19      1.77 o
   0   3   5        4.15        3.30      0.38 o
   1   3   5      844.55      812.92      9.26 o
   2   3   5        0.12        0.30      0.24 o
   3   3   5        9.40        8.00      0.69 o
   4   3   5       13.84       13.79      0.93 o
   5   3   5        0.05       -0.20      0.39 o
 -10   4   5        0.34        0.01      0.79 o
  -9   4   5       37.53       41.99      1.79 o
  -8   4   5        0.23       -0.44      0.43 o
  -7   4   5       54.89       47.51      1.78 o
  -6   4   5       46.78       47.16      1.49 o
  -5   4   5        3.02        2.70      0.44 o
  -4   4   5        0.38        0.04      0.21 o
  -3   4   5     1236.07     1171.70     14.55 o
  -2   4   5      779.77      739.50     13.32 o
  -1   4   5       51.85       51.29      1.10 o
   0   4   5        7.39        6.70      0.45 o
   1   4   5       56.19       53.24      1.05 o
   2   4   5        1.13        1.52      0.37 o
   3   4   5       10.25        9.29      0.79 o
   4   4   5       11.63       10.53      0.87 o
  -9   5   5       18.53       16.16      1.28 o
  -8   5   5       14.48       12.79      1.12 o
  -7   5   5      156.95      154.30      4.77 o
  -6   5   5      103.25      102.68      2.81 o
  -5   5   5        0.42        0.57      0.42 o
  -4   5   5       99.51       89.23      2.20 o
  -3   5   5       92.84       82.41      1.63 o
  -2   5   5      426.42      404.53      5.43 o
  -1   5   5        3.69        3.11      0.38 o
   0   5   5      243.79      242.14      3.28 o
   1   5   5       39.08       40.56      1.01 o
   2   5   5        0.58        0.41      0.42 o
   3   5   5        0.89       -0.16      0.44 o
  -9   6   5       17.11       18.51      1.89 o
  -8   6   5       11.54       14.12      1.25 o
  -7   6   5        2.11        0.96      0.80 o
  -6   6   5       74.60       81.13      2.46 o
  -5   6   5        1.24        0.57      0.47 o
  -4   6   5        1.24        1.14      0.50 o
  -3   6   5      201.38      177.77      2.86 o
  -2   6   5      105.97      107.48      2.21 o
  -1   6   5       53.53       61.19      1.49 o
   0   6   5      136.30      139.48      2.58 o
   1   6   5        1.11        0.62      0.40 o
   2   6   5       31.98       28.35      1.36 o
  -8   7   5       17.28       16.17      1.37 o
  -7   7   5        0.28       -0.21      0.54 o
  -6   7   5       27.31       29.03      2.27 o
  -5   7   5        7.68        7.01      1.48 o
  -4   7   5        2.32        1.92      0.50 o
  -3   7   5       12.00       16.24      0.94 o
  -2   7   5       43.15       52.01      1.45 o
  -1   7   5       84.01       88.88      1.96 o
   0   7   5        0.08        0.39      0.70 o
   1   7   5       49.89       47.14      1.50 o
  -7   8   5        0.07       -0.21      0.64 o
  -6   8   5       40.79       42.95      2.25 o
  -5   8   5        0.03        0.57      0.53 o
  -4   8   5       52.93       62.04      1.78 o
  -3   8   5       34.14       45.76      2.85 o
  -2   8   5        7.99        7.10      0.93 o
  -1   8   5        4.02        5.71      0.74 o
   1 -12   6        6.18        7.36      1.83 o
   2 -12   6       18.27       14.43      1.54 o
   3 -12   6        0.32        0.28      0.86 o
   4 -12   6        9.99       10.46      1.32 o
   5 -12   6       18.26       17.14      1.64 o
   6 -12   6      164.86      193.02     13.44 o
   7 -12   6        2.11        4.32      1.49 o
  -1 -11   6       10.70       12.23      2.19 o
   0 -11   6       40.13        8.30      1.59 o
   1 -11   6        4.90        3.23      1.26 o
   2 -11   6        2.78        4.04      1.21 o
   3 -11   6        0.60        0.52      1.08 o
   4 -11   6        0.02       -0.46      0.45 o
   5 -11   6        0.04        0.19      0.44 o
   6 -11   6       42.71       41.61      2.06 o
   7 -11   6       27.61       28.73      1.82 o
   8 -11   6        6.99        8.69      1.05 o
  -3 -10   6        1.17        2.60      1.50 o
  -2 -10   6        7.66        8.76      1.90 o
  -1 -10   6        0.32       -0.27      0.91 o
   0 -10   6        6.47        3.74      1.30 o
   1 -10   6      136.34      130.06      3.89 o
   2 -10   6        0.20       -0.14      0.59 o
   3 -10   6      141.48      144.33      4.33 o
   4 -10   6        0.32        0.29      0.41 o
   5 -10   6      241.16      250.09      6.52 o
   6 -10   6      318.25      326.73      5.97 o
   7 -10   6      180.89      193.34      5.38 o
   8 -10   6       42.66       41.77      3.43 o
  -4  -9   6        0.64        0.62      0.82 o
  -3  -9   6        0.22       -0.13      0.61 o
  -2  -9   6       39.13       37.19      2.04 o
  -1  -9   6       38.55       40.20      4.03 o
   0  -9   6       29.86       29.91      1.47 o
   1  -9   6      189.66      200.28      6.87 o
   2  -9   6        5.47        6.11      0.82 o
   3  -9   6       84.84       79.91      2.64 o
   4  -9   6      100.61      101.34      2.09 o
   5  -9   6      431.38      453.59      8.51 o
   6  -9   6      184.53      190.76      3.79 o
   7  -9   6        0.44       -0.13      0.51 o
   8  -9   6        1.47        1.01      0.63 o
   9  -9   6        6.44        6.94      0.94 o
  -5  -8   6        0.20        0.29      1.00 o
  -4  -8   6        5.40        6.76      1.25 o
  -3  -8   6        2.70        2.67      0.78 o
  -2  -8   6        6.47        5.69      0.71 o
  -1  -8   6      112.21      106.51      2.65 o
   0  -8   6       41.41       34.82      1.28 o
   1  -8   6      160.09      153.16      3.39 o
   2  -8   6       20.05       21.09      0.86 o
   3  -8   6       71.59       68.44      1.57 o
   4  -8   6      343.41      350.31      5.32 o
   5  -8   6       88.75       91.98      2.65 o
   6  -8   6      135.26      142.23      3.01 o
   7  -8   6        5.38        5.34      0.84 o
   8  -8   6       45.95       44.44      1.81 o
   9  -8   6       28.11       29.51      1.27 o
  -6  -7   6      146.45      155.47      7.13 o
  -5  -7   6      110.96      112.72      3.86 o
  -4  -7   6        2.76        2.17      0.84 o
  -3  -7   6       88.41       86.03      2.38 o
  -2  -7   6        1.07        2.75      0.51 o
  -1  -7   6        0.36       -0.19      0.19 o
   0  -7   6      244.61      238.76      3.70 o
   1  -7   6       20.73       22.85      0.73 o
   2  -7   6        0.61        0.51      0.20 o
   3  -7   6        1.73        1.71      0.32 o
   4  -7   6        4.68        4.52      0.41 o
   5  -7   6      303.36      302.78      5.40 o
   6  -7   6       57.86       58.83      1.49 o
   7  -7   6        0.48        0.55      0.42 o
   8  -7   6       42.49       44.99      1.62 o
   9  -7   6        0.07        0.30      0.42 o
  -7  -6   6       56.38       59.26      3.99 o
  -6  -6   6        7.92        8.37      1.69 o
  -5  -6   6       60.40       58.99      2.48 o
  -4  -6   6        0.55        0.83      0.40 o
  -3  -6   6       10.13        9.29      0.69 o
  -2  -6   6        2.54        1.96      0.30 o
  -1  -6   6        3.87        6.52      0.36 o
   0  -6   6      204.37      224.67      2.59 o
   1  -6   6      562.98      572.55      6.17 o
   2  -6   6       64.03       78.50      1.41 o
   3  -6   6       34.12       35.34      1.40 o
   4  -6   6        6.77        9.23      0.60 o
   5  -6   6      404.12      423.43      6.59 o
   6  -6   6       38.77       41.36      1.51 o
   7  -6   6      215.54      223.46      3.55 o
   8  -6   6       21.36       20.29      1.02 o
   9  -6   6       58.13       61.99      2.06 o
  -7  -5   6       10.40       13.23      1.52 o
  -6  -5   6      157.42      177.25      5.26 o
  -5  -5   6       35.30       36.45      2.37 o
  -4  -5   6        5.79        4.74      0.65 o
  -3  -5   6        0.07        0.34      0.33 o
  -2  -5   6       23.98       24.21      0.58 o
  -1  -5   6      418.27      439.02      6.32 o
   0  -5   6       18.54       16.17      0.46 o
   1  -5   6        0.30        0.60      0.15 o
   2  -5   6      444.63      476.07      5.68 o
   3  -5   6      120.83      122.67      2.24 o
   4  -5   6       64.42       73.94      1.87 o
   5  -5   6        0.68        0.86      0.43 o
   6  -5   6      358.92      351.12      6.90 o
   7  -5   6       33.76       33.62      1.06 o
   8  -5   6        2.54        1.67      0.79 o
   9  -5   6       57.80       54.55      1.92 o
  -8  -4   6        7.63        8.34      1.32 o
  -7  -4   6      180.19      192.38      5.66 o
  -6  -4   6       34.43       36.66      2.09 o
  -5  -4   6        0.70        1.34      0.63 o
  -4  -4   6        0.21        0.35      0.22 o
  -3  -4   6        2.00        2.40      0.34 o
  -2  -4   6       30.80       26.80      0.62 o
  -1  -4   6        3.45        3.86      0.25 o
   0  -4   6      927.13      964.41     10.45 o
   1  -4   6        7.55        5.54      0.33 o
   2  -4   6      241.36      264.79      3.32 o
   3  -4   6       22.84       25.47      0.88 o
   4  -4   6       14.79       17.35      0.57 o
   5  -4   6        0.24        0.40      0.19 o
   6  -4   6      264.23      264.66      4.15 o
   7  -4   6       11.46       12.35      0.98 o
   8  -4   6        4.38        2.13      0.57 o
   9  -4   6       38.44       34.40      1.41 o
  -8  -3   6        0.34        0.06      0.63 o
  -7  -3   6      243.14      245.34      8.68 o
  -6  -3   6      278.01      274.40      6.00 o
  -5  -3   6       95.45       93.57      2.31 o
  -4  -3   6      188.75      189.25      3.16 o
  -3  -3   6       67.35       66.92      1.25 o
  -2  -3   6       27.90       22.64      0.53 o
  -1  -3   6       30.88       32.42      0.63 o
   0  -3   6       25.93       26.40      0.57 o
   1  -3   6      112.34      124.25      1.71 o
   2  -3   6       14.45       15.41      0.44 o
   3  -3   6      195.39      222.90      3.55 o
   4  -3   6        8.06        7.85      0.37 o
   5  -3   6      168.80      176.40      4.20 o
   6  -3   6        0.08        0.46      0.30 o
   7  -3   6        0.55        0.53      0.37 o
   8  -3   6        0.53        0.27      0.42 o
  -9  -2   6       34.46       35.23      1.44 o
  -8  -2   6        1.85        1.38      0.48 o
  -7  -2   6      149.68      152.56      4.40 o
  -6  -2   6      323.56      321.01      6.79 o
  -5  -2   6       23.90       25.04      1.10 o
  -4  -2   6       25.74       26.52      0.88 o
  -3  -2   6       22.33       22.04      0.58 o
  -2  -2   6       13.90       14.82      0.42 o
  -1  -2   6       69.53       70.67      0.97 o
   0  -2   6        0.19        0.14      0.11 o
   1  -2   6      215.10      219.25      2.53 o
   2  -2   6      254.31      286.16      3.24 o
   3  -2   6      114.94      116.95      1.85 o
   4  -2   6       24.25       24.04      0.70 o
   5  -2   6      208.99      204.22      3.39 o
   6  -2   6       19.24       19.73      0.97 o
   7  -2   6       29.47       26.36      1.19 o
   8  -2   6       31.61       34.89      1.43 o
  -9  -1   6      120.30      127.96      3.20 o
  -8  -1   6       55.48       49.93      1.69 o
  -7  -1   6        0.82        1.11      0.39 o
  -6  -1   6        9.79        9.75      0.81 o
  -5  -1   6        5.94        5.15      0.63 o
  -4  -1   6        7.51        5.96      0.49 o
  -3  -1   6        5.92        5.44      0.38 o
  -2  -1   6       12.26       14.47      0.43 o
  -1  -1   6      514.72      519.74      5.60 o
   0  -1   6      265.95      287.45      3.31 o
   1  -1   6      180.74      204.39      3.16 o
   2  -1   6        3.18        1.98      0.14 o
   3  -1   6      239.13      248.25      3.41 o
   4  -1   6        0.63        0.70      0.27 o
   5  -1   6       17.80       13.87      0.75 o
   6  -1   6       51.62       51.98      1.55 o
   7  -1   6       33.82       34.05      1.49 o
  -9   0   6       47.22       46.04      1.77 o
  -8   0   6        7.24        5.79      0.76 o
  -7   0   6       59.05       56.20      1.60 o
  -6   0   6        1.57        1.09      0.37 o
  -5   0   6        0.02        0.62      0.23 o
  -4   0   6        7.25        7.88      0.55 o
  -3   0   6        0.48        0.53      0.17 o
  -2   0   6       48.37       50.76      0.89 o
  -1   0   6        9.68       10.84      0.31 o
   0   0   6        4.59        7.77      0.47 o
   1   0   6      184.40      197.42      2.76 o
   2   0   6       17.59       16.75      0.60 o
   3   0   6       40.50       42.48      1.09 o
   4   0   6       55.21       44.53      1.21 o
   5   0   6        0.00        0.34      0.30 o
   6   0   6        0.79        1.23      0.43 o
   7   0   6        9.96        9.39      0.93 o
  -9   1   6        1.02        1.11      0.56 o
  -8   1   6       17.51       15.54      1.31 o
  -7   1   6        0.02       -0.58      0.35 o
  -6   1   6      215.08      196.31      3.31 o
  -5   1   6        0.01        0.57      0.32 o
  -4   1   6       36.20       35.78      0.87 o
  -3   1   6      158.68      172.58      2.02 o
  -2   1   6      114.63      123.01      1.48 o
  -1   1   6       18.16       17.39      0.51 o
   0   1   6        0.52        0.04      0.16 o
   1   1   6       42.33       39.93      1.01 o
   2   1   6      157.93      159.57      2.69 o
   3   1   6       12.51       11.19      0.67 o
   4   1   6        2.04        1.64      0.44 o
   5   1   6        6.80        5.70      0.72 o
   6   1   6       10.66        8.43      0.78 o
  -9   2   6        0.47        0.40      0.74 o
  -8   2   6       10.89        9.13      1.23 o
  -7   2   6       15.93       15.26      1.08 o
  -6   2   6       56.91       51.10      1.36 o
  -5   2   6      158.19      148.29      2.62 o
  -4   2   6        2.49        3.03      0.33 o
  -3   2   6        1.28        1.18      0.24 o
  -2   2   6       11.52       12.31      0.42 o
  -1   2   6       26.79       21.65      0.70 o
   0   2   6      143.89      145.76      2.49 o
   1   2   6       24.48       23.30      0.84 o
   2   2   6       41.54       43.63      1.19 o
   3   2   6       86.00       82.28      1.82 o
   4   2   6        0.20        0.03      0.38 o
   5   2   6       34.65       31.11      1.31 o
  -9   3   6       11.87       12.44      1.14 o
  -8   3   6        3.86        4.97      0.77 o
  -7   3   6        4.29        3.69      0.63 o
  -6   3   6       19.20       17.08      0.92 o
  -5   3   6       69.45       64.38      1.53 o
  -4   3   6       11.14       11.14      0.70 o
  -3   3   6       76.52       68.23      1.56 o
  -2   3   6       56.03       57.41      1.35 o
  -1   3   6      418.55      389.76      5.35 o
   0   3   6      968.96      955.86     11.74 o
   1   3   6       77.74       77.74      1.52 o
   2   3   6       83.65       85.72      1.87 o
   3   3   6      135.40      133.12      4.51 o
   4   3   6       15.47       16.31      1.25 o
   5   3   6        8.64        7.75      0.97 o
  -9   4   6        3.34        3.05      0.70 o
  -8   4   6        0.15        1.49      0.59 o
  -7   4   6        6.22        5.54      0.78 o
  -6   4   6       68.40       66.47      2.10 o
  -5   4   6      221.46      210.65      4.04 o
  -4   4   6       97.78       86.53      2.13 o
  -3   4   6       17.93       13.01      0.79 o
  -2   4   6        8.67        8.62      0.63 o
  -1   4   6      337.34      324.09      4.66 o
   0   4   6       45.02       45.62      1.04 o
   1   4   6        0.03        0.32      0.24 o
   2   4   6        4.58        3.86      0.52 o
   3   4   6       18.21       21.88      1.21 o
   4   4   6        0.09       -0.18      0.43 o
  -9   5   6       27.99       29.29      1.59 o
  -8   5   6        0.02       -0.06      0.47 o
  -7   5   6       17.01       16.68      1.24 o
  -6   5   6       31.99       35.83      1.55 o
  -5   5   6       59.64       57.44      1.94 o
  -4   5   6       55.34       53.03      1.66 o
  -3   5   6       10.39        7.95      0.67 o
  -2   5   6       15.23       13.84      0.95 o
  -1   5   6       12.55       12.90      0.85 o
   0   5   6       83.64       85.51      1.68 o
   1   5   6        2.97        3.26      0.65 o
   2   5   6       87.39       92.71      4.47 o
  -8   6   6        1.29        2.15      0.68 o
  -7   6   6       12.25       12.51      1.91 o
  -6   6   6        5.58        7.66      0.91 o
  -5   6   6       12.99       11.87      1.06 o
  -4   6   6        1.26        3.67      0.91 o
  -3   6   6       15.12       13.96      1.37 o
  -2   6   6        3.29        4.35      0.69 o
  -1   6   6       28.87       26.83      1.27 o
   0   6   6        6.18        5.63      0.59 o
   1   6   6       25.03       24.99      1.44 o
  -7   7   6        4.94        7.78      1.00 o
  -6   7   6        6.90        8.55      1.74 o
  -5   7   6        5.72        6.27      1.85 o
  -4   7   6       25.53       32.59      1.87 o
  -3   7   6        2.11        1.58      0.56 o
  -2   7   6        2.75        4.27      0.61 o
  -1   7   6      180.10      223.01      4.27 o
  -5   8   6        8.70       12.57      1.43 o
  -4   8   6       10.25       10.10      0.97 o
   1 -12   7       22.52       23.79      2.98 o
   2 -12   7        3.92        9.69      1.87 o
   3 -12   7       16.76       21.80      1.85 o
   4 -12   7        5.70        6.77      1.34 o
   5 -12   7        2.41        2.04      0.79 o
   6 -12   7       19.29       16.87      1.52 o
  -1 -11   7       17.55       21.05      2.77 o
   0 -11   7        1.77        2.69      1.31 o
   1 -11   7        3.79        0.31      0.46 o
   2 -11   7        7.99        5.32      1.45 o
   3 -11   7        9.64        8.30      1.56 o
   4 -11   7        1.45        1.40      0.67 o
   5 -11   7        5.54        5.40      0.94 o
   6 -11   7        0.01        0.53      0.67 o
   7 -11   7       23.69       24.77      1.73 o
  -3 -10   7        3.35        3.02      1.50 o
  -2 -10   7        0.94        0.66      1.14 o
  -1 -10   7       23.00       26.53      2.94 o
   0 -10   7        6.11        2.74      1.17 o
   1 -10   7        5.74        5.99      0.82 o
   2 -10   7       18.55       19.56      1.33 o
   3 -10   7       30.11       30.94      1.62 o
   4 -10   7       12.94       13.62      0.93 o
   5 -10   7       12.42       15.19      1.58 o
   6 -10   7        0.11        0.26      0.63 o
   7 -10   7      199.78      213.71      5.81 o
   8 -10   7      147.62      154.56      6.12 o
  -4  -9   7        0.01       -0.03      0.67 o
  -3  -9   7        0.72        0.27      0.62 o
  -2  -9   7       24.44       22.51      1.82 o
  -1  -9   7       13.89        9.07      0.84 o
   0  -9   7       34.57       32.10      1.54 o
   1  -9   7       17.05       15.82      2.87 o
   2  -9   7       67.41       51.21      9.47 o
   3  -9   7       47.98       44.81      1.83 o
   4  -9   7       83.48       85.97      2.06 o
   5  -9   7        3.06        4.19      1.33 o
   6  -9   7       41.28       36.97      6.02 o
   7  -9   7        6.09        4.64      0.74 o
   8  -9   7       22.81       22.20      1.76 o
  -5  -8   7       30.47       37.93      3.21 o
  -4  -8   7       64.18       65.27      2.81 o
  -3  -8   7       44.23       38.85      2.05 o
  -2  -8   7       21.03       18.58      1.09 o
  -1  -8   7       12.67       10.93      0.85 o
   0  -8   7        0.60        0.69      0.32 o
   1  -8   7      143.37      130.82      3.05 o
   2  -8   7       17.02       15.78      1.32 o
   3  -8   7       21.22       20.41      0.92 o
   4  -8   7       31.83       31.86      1.04 o
   5  -8   7       10.99       10.93      0.81 o
   6  -8   7       88.52       95.63      2.97 o
   7  -8   7      176.38      175.12      4.08 o
   8  -8   7       39.25       39.76      1.93 o
  -6  -7   7       48.83       49.16      3.62 o
  -5  -7   7      119.49      123.58      5.93 o
  -4  -7   7       83.29       77.00      2.92 o
  -3  -7   7      110.77       96.45      2.55 o
  -2  -7   7       17.67       21.90      1.10 o
  -1  -7   7      214.82      203.84      3.29 o
   0  -7   7       16.15       15.75      0.65 o
   1  -7   7      137.08      123.40      1.83 o
   2  -7   7        1.70        1.43      0.29 o
   3  -7   7        1.34        0.97      0.29 o
   4  -7   7        0.04        0.08      0.26 o
   5  -7   7       23.35       22.43      0.90 o
   6  -7   7       71.57       74.81      2.50 o
   7  -7   7      213.16      216.35      4.76 o
   8  -7   7       11.40       11.90      1.11 o
   9  -7   7       20.81       14.92      1.30 o
  -6  -6   7      106.97      108.86      5.53 o
  -5  -6   7        0.42        0.27      0.61 o
  -4  -6   7        4.26        3.11      0.66 o
  -3  -6   7       14.89       13.88      0.84 o
  -2  -6   7        2.45        3.95      0.54 o
  -1  -6   7       55.69       61.28      1.26 o
   0  -6   7      411.24      428.66      7.00 o
   1  -6   7        4.03        2.57      0.35 o
   2  -6   7        0.00        0.13      0.21 o
   3  -6   7      187.29      202.08      3.86 o
   4  -6   7       67.63       69.38      1.86 o
   5  -6   7       26.97       28.72      0.92 o
   6  -6   7      182.99      186.80      3.21 o
   7  -6   7       29.16       29.12      1.25 o
   8  -6   7       65.66       66.91      1.67 o
  -7  -5   7        7.20        7.71      1.28 o
  -6  -5   7       29.23       29.94      3.55 o
  -5  -5   7       14.20       16.57      1.57 o
  -4  -5   7      158.79      155.51      3.55 o
  -3  -5   7       42.02       39.81      0.93 o
  -2  -5   7        4.50        4.18      0.32 o
  -1  -5   7        0.83        0.65      0.19 o
   0  -5   7      220.55      220.35      3.17 o
   1  -5   7       58.48       61.78      1.12 o
   2  -5   7       95.90      106.07      1.84 o
   3  -5   7        2.43        1.41      0.29 o
   4  -5   7       99.62      101.19      2.64 o
   5  -5   7       38.69       38.88      1.10 o
   6  -5   7        7.47        7.48      0.65 o
   7  -5   7       21.08       17.60      1.13 o
   8  -5   7       10.31       11.14      0.94 o
  -8  -4   7       10.07        8.45      1.39 o
  -7  -4   7      125.10      131.54      4.44 o
  -6  -4   7        6.03        6.74      1.11 o
  -5  -4   7      691.67      719.25     15.94 o
  -4  -4   7       67.10       66.95      1.85 o
  -3  -4   7        0.35        0.80      0.27 o
  -2  -4   7      160.37      154.61      2.05 o
  -1  -4   7       11.65       10.43      0.46 o
   0  -4   7       38.75       30.91      0.77 o
   1  -4   7        3.06        2.97      0.37 o
   2  -4   7      181.64      204.40      2.69 o
   3  -4   7        5.99        7.33      0.52 o
   4  -4   7        0.37        0.07      0.17 o
   5  -4   7        8.30        9.30      0.62 o
   6  -4   7        2.64        2.69      0.38 o
   7  -4   7        0.65        0.11      0.29 o
   8  -4   7       21.20       21.26      1.23 o
  -8  -3   7       77.25       80.88      3.40 o
  -7  -3   7       89.31       96.35      3.61 o
  -6  -3   7        0.89        1.80      0.64 o
  -5  -3   7      538.01      514.12     10.08 o
  -4  -3   7      889.58      868.15     13.76 o
  -3  -3   7       19.58       19.68      0.64 o
  -2  -3   7       16.52       18.15      0.46 o
  -1  -3   7      126.42      122.98      1.76 o
   0  -3   7       12.43       11.13      0.47 o
   1  -3   7       17.59       18.11      0.57 o
   2  -3   7      127.75      137.78      1.91 o
   3  -3   7       37.52       42.37      1.08 o
   4  -3   7       35.67       36.31      1.17 o
   5  -3   7       25.56       23.58      0.79 o
   6  -3   7       18.90       18.22      1.11 o
   7  -3   7      114.98      113.69      2.52 o
   8  -3   7       13.29       13.03      1.02 o
  -8  -2   7      115.58      119.62      4.26 o
  -7  -2   7      174.52      185.95      4.68 o
  -6  -2   7        1.31        0.64      0.53 o
  -5  -2   7       66.57       66.25      1.87 o
  -4  -2   7       62.78       60.01      1.69 o
  -3  -2   7       49.97       44.48      0.89 o
  -2  -2   7       99.98       95.81      1.45 o
  -1  -2   7        0.84        0.18      0.14 o
   0  -2   7       37.12       45.12      0.81 o
   1  -2   7      165.73      168.89      2.22 o
   2  -2   7      151.39      163.70      2.38 o
   3  -2   7       16.90       16.30      1.16 o
   4  -2   7        7.64        8.47      0.84 o
   5  -2   7       54.93       55.52      2.47 o
   6  -2   7       18.37       16.57      1.19 o
   7  -2   7        1.56        1.39      0.52 o
  -9  -1   7        0.96        0.50      0.69 o
  -8  -1   7       18.13       19.72      1.88 o
  -7  -1   7       27.37       27.13      1.62 o
  -6  -1   7       10.47       10.10      1.07 o
  -5  -1   7        1.16        1.55      0.40 o
  -4  -1   7        2.77        2.12      0.44 o
  -3  -1   7       16.54       16.50      0.58 o
  -2  -1   7       29.79       37.87      0.94 o
  -1  -1   7        9.40       11.50      0.45 o
   0  -1   7        0.72        1.12      0.17 o
   1  -1   7      283.08      305.79      5.22 o
   2  -1   7       95.68      104.73      2.84 o
   3  -1   7       19.85       22.48      0.75 o
   4  -1   7       28.52       24.37      0.85 o
   5  -1   7        0.89        0.07      0.31 o
   6  -1   7        0.07        0.42      0.63 o
   7  -1   7        1.62        2.06      0.58 o
  -9   0   7       49.06       47.42      2.62 o
  -8   0   7        2.52        2.92      1.15 o
  -7   0   7       37.76       32.41      2.26 o
  -6   0   7       69.53       66.18      2.02 o
  -5   0   7      206.55      203.08      4.03 o
  -4   0   7       41.59       33.30      1.04 o
  -3   0   7       15.61       12.41      0.58 o
  -2   0   7       16.25       17.98      0.52 o
  -1   0   7       42.12       46.13      1.15 o
   0   0   7        0.05        0.05      0.21 o
   1   0   7      123.92      122.54      2.09 o
   2   0   7       50.68       49.62      1.35 o
   3   0   7       23.10       21.62      1.20 o
   4   0   7       25.81       25.46      1.12 o
   5   0   7       44.78       38.24      2.49 o
   6   0   7        9.79       11.23      1.01 o
  -9   1   7        6.75        5.27      1.13 o
  -8   1   7      155.81      143.64      3.32 o
  -7   1   7       25.86       27.24      1.42 o
  -6   1   7       69.22       54.87      1.34 o
  -5   1   7      234.34      223.43      4.99 o
  -4   1   7        0.58        0.83      0.28 o
  -3   1   7       19.40       16.65      0.64 o
  -2   1   7       16.94       15.65      0.82 o
  -1   1   7       69.64       71.84      1.38 o
   0   1   7      160.16      152.42      2.55 o
   1   1   7       33.60       33.18      0.95 o
   2   1   7      183.13      182.30      3.06 o
   3   1   7        4.90        5.27      0.53 o
   4   1   7       81.14       76.59      2.69 o
   5   1   7       27.58       24.58      1.39 o
  -9   2   7       23.56       22.44      2.13 o
  -8   2   7       83.15       76.81      2.27 o
  -7   2   7        2.41        2.43      0.57 o
  -6   2   7        3.09        4.38      0.55 o
  -5   2   7       10.04       11.98      0.69 o
  -4   2   7       54.23       42.11      1.74 o
  -3   2   7        8.87        6.65      0.57 o
  -2   2   7       60.14       55.15      1.27 o
  -1   2   7       21.61       21.67      0.90 o
   0   2   7      387.84      377.65      5.58 o
   1   2   7       34.34       34.58      1.05 o
   2   2   7      214.83      216.13      3.61 o
   3   2   7       18.70       16.54      0.97 o
   4   2   7       59.86       56.87      1.69 o
   5   2   7       53.05       49.52      1.65 o
  -9   3   7        3.75        4.20      0.76 o
  -8   3   7        0.69        0.80      0.78 o
  -7   3   7       11.92       13.75      1.26 o
  -6   3   7       31.62       29.77      1.35 o
  -5   3   7        2.76        3.11      0.57 o
  -4   3   7        2.54        1.39      0.47 o
  -3   3   7        2.96        5.29      0.54 o
  -2   3   7      143.26      131.69      2.41 o
  -1   3   7        6.19        5.87      0.44 o
   0   3   7       94.90      100.52      2.05 o
   1   3   7      455.72      448.50      6.68 o
   2   3   7      109.21      117.64      2.57 o
   3   3   7       29.34       30.49      1.45 o
   4   3   7       14.54       19.14      1.61 o
  -9   4   7       20.32       23.64      1.60 o
  -8   4   7        5.83        6.64      0.87 o
  -7   4   7        2.88        3.74      0.72 o
  -6   4   7       17.88       18.90      1.22 o
  -5   4   7        9.83       12.46      0.99 o
  -4   4   7       99.28       90.03      2.44 o
  -3   4   7      154.22      148.34      2.80 o
  -2   4   7       14.81       16.99      0.83 o
  -1   4   7        4.90        4.62      0.44 o
   0   4   7        3.11        3.24      0.40 o
   1   4   7       22.05       23.45      1.34 o
   2   4   7        0.64        0.94      0.43 o
   3   4   7        0.65        1.01      0.49 o
  -8   5   7       59.33       66.58      2.32 o
  -7   5   7        0.46        0.10      0.48 o
  -6   5   7        0.00       -0.17      0.45 o
  -5   5   7       10.74       12.07      1.07 o
  -4   5   7       18.38       13.15      1.05 o
  -3   5   7       29.03       28.24      1.24 o
  -2   5   7       32.32       31.45      1.37 o
  -1   5   7       26.94       30.69      1.42 o
   0   5   7       25.34       29.32      0.96 o
   1   5   7       12.59       11.56      1.02 o
  -7   6   7       87.41      108.91      3.09 o
  -6   6   7       17.79       20.39      1.40 o
  -5   6   7        4.70        5.08      1.34 o
  -4   6   7        0.81        1.19      0.52 o
  -3   6   7        8.05        7.00      0.99 o
  -2   6   7        1.06        0.93      0.45 o
  -1   6   7        2.62        1.50      0.42 o
   0   6   7       11.63        9.62      1.07 o
  -6   7   7        5.71        6.57      1.92 o
  -5   7   7        1.55        2.66      0.81 o
  -4   7   7        0.56        0.37      1.06 o
  -3   7   7       35.57       47.81      2.76 o
   1 -12   8       17.33       19.43      2.81 o
   2 -12   8       94.80       97.72      5.43 o
   3 -12   8        0.81        0.41      0.83 o
   4 -12   8        1.92        0.97      0.71 o
   5 -12   8        4.12        4.14      1.56 o
   6 -12   8        0.54        0.91      1.12 o
  -1 -11   8       16.49       16.58      2.59 o
   0 -11   8        7.25       13.88      2.27 o
   1 -11   8       31.45       32.55      2.91 o
   2 -11   8        0.90        0.92      0.70 o
   3 -11   8        3.33        2.63      1.06 o
   4 -11   8       97.88      110.28      5.25 o
   5 -11   8        0.03        1.20      1.09 o
   6 -11   8       70.33       71.10      3.15 o
   7 -11   8        2.25        3.26      1.00 o
  -3 -10   8        3.64        3.01      0.92 o
  -2 -10   8       28.89       32.84      2.05 o
  -1 -10   8       25.45       26.48      2.03 o
   0 -10   8        5.13        5.04      1.33 o
   1 -10   8        1.23        0.80      0.95 o
   2 -10   8       11.65       10.29      1.57 o
   3 -10   8        6.61        7.54      1.45 o
   4 -10   8       79.08       65.90      2.78 o
   5 -10   8        1.02        2.27      1.08 o
   6 -10   8       46.67       43.88      3.44 o
   7 -10   8        8.17        7.82      1.16 o
  -4  -9   8       23.10       22.84      1.99 o
  -3  -9   8       33.04       38.41      2.14 o
  -2  -9   8      123.51      109.34      3.75 o
  -1  -9   8       30.55       26.56      1.21 o
   0  -9   8        3.52        3.72      0.60 o
   1  -9   8       84.93       81.83      4.51 o
   2  -9   8       35.53       36.29      1.55 o
   3  -9   8       16.82       16.38      1.01 o
   4  -9   8        0.66        1.39      1.21 o
   5  -9   8       22.22       23.23      2.26 o
   6  -9   8       12.56       14.83      2.27 o
   7  -9   8       11.43       10.58      1.02 o
   8  -9   8       13.44       14.41      1.23 o
  -5  -8   8       42.13       51.27      3.69 o
  -4  -8   8        0.28        0.34      0.59 o
  -3  -8   8        0.85        1.03      0.73 o
  -2  -8   8      173.03      151.05      3.47 o
  -1  -8   8       47.83       33.95      1.36 o
   0  -8   8       47.42       47.31      1.47 o
   1  -8   8       28.19       25.18      0.99 o
   2  -8   8        8.43        8.69      0.58 o
   3  -8   8       11.33       11.92      0.75 o
   4  -8   8       38.85       41.88      1.37 o
   5  -8   8        0.01        1.07      0.39 o
   6  -8   8      101.87       98.82      3.55 o
   7  -8   8        0.08       -0.10      0.35 o
   8  -8   8       12.99       10.57      1.12 o
  -6  -7   8       37.34       33.15      3.01 o
  -5  -7   8       23.60       21.80      2.71 o
  -4  -7   8        4.81        2.01      0.97 o
  -3  -7   8       20.97       18.41      1.07 o
  -2  -7   8       11.03        8.53      1.38 o
  -1  -7   8      132.18      113.40      2.30 o
   0  -7   8      342.27      330.28      4.15 o
   1  -7   8        2.79        4.75      0.36 o
   2  -7   8        0.56        0.22      0.21 o
   3  -7   8       13.45       12.39      0.68 o
   4  -7   8        0.14        0.09      0.52 o
   5  -7   8        7.78        7.73      1.11 o
   6  -7   8       17.30       16.87      1.07 o
   7  -7   8      162.92      162.91      5.60 o
   8  -7   8        5.48        3.77      0.82 o
  -6  -6   8      114.54      126.54      6.16 o
  -5  -6   8        1.16        0.88      0.72 o
  -4  -6   8       61.85       65.61      2.68 o
  -3  -6   8       19.71       19.68      1.26 o
  -2  -6   8        2.13        2.84      0.31 o
  -1  -6   8       58.94       55.88      1.14 o
   0  -6   8      127.20      124.75      2.09 o
   1  -6   8       49.38       44.43      1.23 o
   2  -6   8       13.29       14.67      0.69 o
   3  -6   8       21.56       20.53      0.95 o
   4  -6   8       27.86       29.88      1.20 o
   5  -6   8      200.67      202.07      4.59 o
   6  -6   8        0.94        1.40      0.80 o
   7  -6   8       21.35       16.96      1.36 o
   8  -6   8        0.33       -0.07      0.53 o
  -7  -5   8       82.77       85.37      4.09 o
  -6  -5   8        0.09       -0.01      1.08 o
  -5  -5   8       77.69       77.08      3.07 o
  -4  -5   8        4.23        3.91      0.86 o
  -3  -5   8      166.04      167.09      2.54 o
  -2  -5   8       25.83       27.85      0.62 o
  -1  -5   8      129.52      129.74      1.84 o
   0  -5   8        1.89        2.04      0.32 o
   1  -5   8       19.61       22.37      0.70 o
   2  -5   8      182.46      199.58      3.02 o
   3  -5   8       17.24       18.95      0.82 o
   4  -5   8       25.59       26.23      1.22 o
   5  -5   8        2.75        2.54      0.60 o
   6  -5   8       61.83       63.41      2.04 o
   7  -5   8        2.44        2.83      0.82 o
   8  -5   8       17.37       11.36      8.83 o
  -7  -4   8       31.66       34.21      2.26 o
  -6  -4   8        0.03       -0.38      1.09 o
  -5  -4   8      403.22      423.29     10.14 o
  -4  -4   8       67.76       69.25      1.94 o
  -3  -4   8     1250.32     1234.59     15.39 o
  -2  -4   8      406.86      391.56      4.32 o
  -1  -4   8       23.57       25.10      0.68 o
   0  -4   8        0.02        0.06      0.17 o
   1  -4   8        0.73        0.62      0.20 o
   2  -4   8       28.55       30.94      0.83 o
   3  -4   8        2.40        2.20      0.40 o
   4  -4   8        0.43        0.90      0.58 o
   5  -4   8        5.79        5.28      0.63 o
   6  -4   8        0.31        0.57      0.45 o
   7  -4   8       11.41       10.40      1.62 o
  -8  -3   8       10.04       10.08      2.62 o
  -7  -3   8      220.70      225.89      6.48 o
  -6  -3   8       55.51       54.95      2.19 o
  -5  -3   8      140.82      142.30      3.72 o
  -4  -3   8       77.40       75.07      2.00 o
  -3  -3   8      754.29      724.09     11.60 o
  -2  -3   8      184.87      158.71      1.89 o
  -1  -3   8      375.02      361.18      3.94 o
   0  -3   8        0.20       -0.05      0.13 o
   1  -3   8       69.65       66.71      1.17 o
   2  -3   8        6.05        6.71      0.74 o
   3  -3   8        0.15        0.63      0.43 o
   4  -3   8      101.57      103.42      3.33 o
   5  -3   8        5.50        4.18      0.63 o
   6  -3   8       55.36       51.90      1.91 o
   7  -3   8        8.71        7.33      0.82 o
  -8  -2   8        2.59        1.87      1.01 o
  -7  -2   8        8.14        9.03      1.28 o
  -6  -2   8       45.69       42.36      1.91 o
  -5  -2   8       85.87       86.54      2.26 o
  -4  -2   8       55.29       53.80      1.62 o
  -3  -2   8        5.04        5.68      0.51 o
  -2  -2   8      425.84      416.81      4.70 o
  -1  -2   8      142.97      138.84      2.44 o
   0  -2   8      130.70      130.36      1.83 o
   1  -2   8       32.37       35.92      1.68 o
   2  -2   8        1.00        1.01      0.47 o
   3  -2   8      171.19      181.43      4.46 o
   4  -2   8       21.04       22.32      1.13 o
   5  -2   8       86.02       78.85      1.80 o
   6  -2   8        8.73        7.12      1.21 o
   7  -2   8        6.37        5.26      1.06 o
  -8  -1   8        5.23        4.64      1.11 o
  -7  -1   8       31.78       30.48      2.01 o
  -6  -1   8        0.28        0.25      0.69 o
  -5  -1   8       31.39       36.93      1.37 o
  -4  -1   8       25.68       24.77      1.09 o
  -3  -1   8       12.04        9.46      0.57 o
  -2  -1   8       13.52       11.82      0.46 o
  -1  -1   8       14.44       18.17      0.94 o
   0  -1   8        5.45        4.16      0.48 o
   1  -1   8       65.64       68.72      3.14 o
   2  -1   8        2.90        2.71      0.55 o
   3  -1   8       23.73       23.69      1.34 o
   4  -1   8       17.53       18.87      0.82 o
   5  -1   8        3.35        1.09      0.81 o
   6  -1   8        0.80        1.10      0.88 o
  -9   0   8        3.99        4.30      1.15 o
  -8   0   8        2.57        1.69      1.28 o
  -7   0   8       87.67       83.77      3.32 o
  -6   0   8       12.39       10.44      1.29 o
  -5   0   8       45.74       38.61      1.41 o
  -4   0   8        2.48       -0.10      0.25 o
  -3   0   8        1.11        0.25      0.31 o
  -2   0   8       47.31       37.20      1.48 o
  -1   0   8        1.97        1.37      0.32 o
   0   0   8      112.73      111.63      2.63 o
   1   0   8       43.73       42.78      1.70 o
   2   0   8       38.77       38.50      1.13 o
   3   0   8        3.38        4.05      0.45 o
   4   0   8       16.86       15.96      1.06 o
   5   0   8        0.53        0.25      0.49 o
  -9   1   8        0.00       -0.77      0.83 o
  -8   1   8       11.09       10.25      1.42 o
  -7   1   8       17.61       17.14      1.70 o
  -6   1   8      651.13      580.70     13.91 o
  -5   1   8        1.15        1.02      0.62 o
  -4   1   8      161.83      125.79      3.37 o
  -3   1   8       15.12       15.48      1.02 o
  -2   1   8       46.42       41.44      1.86 o
  -1   1   8        0.21        0.43      0.30 o
   0   1   8       21.43       20.76      0.74 o
   1   1   8      180.96      169.75      3.27 o
   2   1   8        3.09        2.69      0.54 o
   3   1   8       49.09       46.71      1.51 o
   4   1   8      135.69      132.55      3.33 o
   5   1   8        7.30        8.18      0.93 o
  -9   2   8       41.47       48.04      2.70 o
  -8   2   8       17.86       16.16      0.95 o
  -7   2   8        0.88        1.07      0.40 o
  -6   2   8        0.04        0.34      0.46 o
  -5   2   8       47.26       40.82      2.08 o
  -4   2   8        0.68        0.70      0.35 o
  -3   2   8       29.36       29.52      0.96 o
  -2   2   8       49.24       43.58      1.16 o
  -1   2   8       59.38       58.97      1.29 o
   0   2   8      118.31      122.07      2.28 o
   1   2   8       36.97       33.69      1.35 o
   2   2   8      217.01      225.48      4.07 o
   3   2   8      140.64      139.10      3.44 o
   4   2   8       62.44       56.92      2.34 o
  -8   3   8        7.27        7.14      1.00 o
  -7   3   8       21.25       22.83      1.51 o
  -6   3   8       14.59       14.00      0.99 o
  -5   3   8        7.33        5.25      0.66 o
  -4   3   8       73.29       67.37      2.16 o
  -3   3   8       29.02       29.90      1.09 o
  -2   3   8        1.77        2.33      0.39 o
  -1   3   8       38.92       43.33      1.32 o
   0   3   8      111.30      112.53      2.83 o
   1   3   8        2.40        1.98      0.55 o
   2   3   8       16.53       18.39      1.06 o
   3   3   8       80.95       92.65      2.34 o
  -8   4   8       36.18       48.46      1.85 o
  -7   4   8       56.58       68.45      2.18 o
  -6   4   8       64.49       75.13      2.65 o
  -5   4   8       20.59       23.11      1.27 o
  -4   4   8        0.07        0.18      0.42 o
  -3   4   8       72.57       60.43      1.72 o
  -2   4   8        1.04        0.57      0.37 o
  -1   4   8        0.11        0.10      0.36 o
   0   4   8       65.18       68.46      1.82 o
   1   4   8        1.68        2.88      0.56 o
  -7   5   8       20.62       25.10      1.50 o
  -6   5   8        6.40        6.34      0.86 o
  -5   5   8       21.22       22.77      1.37 o
  -4   5   8       11.77       14.61      1.14 o
  -3   5   8        4.05        3.37      0.59 o
  -2   5   8        9.40       11.52      0.85 o
  -1   5   8        4.41        4.72      0.58 o
   0   5   8       10.81       13.58      0.98 o
  -5   6   8       93.07      114.74      3.16 o
  -4   6   8        0.72        1.64      0.72 o
  -3   6   8        2.46        1.18      0.69 o
   1 -12   9       43.36       48.56      3.70 o
   2 -12   9       62.15       73.93      4.56 o
   3 -12   9        0.80        2.25      1.17 o
   4 -12   9        2.48        4.97      1.36 o
   5 -12   9        0.03       -0.17      0.97 o
  -1 -11   9        6.17        6.41      1.76 o
   0 -11   9        1.02        0.59      1.06 o
   1 -11   9        9.97       12.70      2.09 o
   2 -11   9        3.99        2.82      1.26 o
   3 -11   9        4.67        9.24      1.79 o
   4 -11   9       45.41       45.75      3.34 o
   5 -11   9        3.54        2.93      0.88 o
   6 -11   9        4.69        6.09      1.62 o
  -2 -10   9       10.50        8.08      3.00 o
  -1 -10   9       20.32       23.01      1.90 o
   0 -10   9        5.03        7.25      1.73 o
   1 -10   9        3.55        7.29      1.56 o
   2 -10   9        0.29        0.55      0.84 o
   3 -10   9        4.27        0.50      0.46 o
   4 -10   9       72.53       70.78      2.98 o
   5 -10   9      101.46      111.23      5.85 o
   6 -10   9       18.87       15.62      2.35 o
   7 -10   9        2.20        3.43      1.53 o
  -4  -9   9       14.76       16.19      2.47 o
  -3  -9   9        3.46        3.80      1.59 o
  -2  -9   9        8.57        7.43      1.99 o
  -1  -9   9        4.34        5.63      0.98 o
   0  -9   9      696.37      629.88     11.26 o
   1  -9   9       16.74       14.26      0.86 o
   2  -9   9       21.39       21.08      1.76 o
   3  -9   9       64.47       63.44      2.85 o
   4  -9   9        0.52        0.76      0.78 o
   5  -9   9        2.05        2.37      1.31 o
   6  -9   9       54.60       57.39      2.63 o
   7  -9   9       17.72       15.50      1.21 o
  -5  -8   9        2.16        1.80      1.13 o
  -4  -8   9       13.24       10.68      1.96 o
  -3  -8   9       16.10       17.67      1.61 o
  -2  -8   9        5.83        5.75      0.65 o
  -1  -8   9       13.12       12.91      0.81 o
   0  -8   9        2.58        5.49      0.54 o
   1  -8   9      366.66      322.09      6.04 o
   2  -8   9       17.89       15.17      0.84 o
   3  -8   9       11.92       10.34      0.96 o
   4  -8   9        0.50        0.96      0.81 o
   5  -8   9       26.65       27.49      2.48 o
   6  -8   9        5.01        5.22      1.00 o
   7  -8   9       91.97       96.33      2.80 o
  -5  -7   9        0.73        1.36      1.03 o
  -4  -7   9       13.69       11.47      1.92 o
  -3  -7   9       16.48       14.76      1.01 o
  -2  -7   9        0.33        0.22      0.30 o
  -1  -7   9       23.66       25.01      0.87 o
   0  -7   9       13.74       10.70      0.69 o
   1  -7   9       17.34       12.28      0.73 o
   2  -7   9        1.26        1.20      0.32 o
   3  -7   9        9.24        8.31      0.98 o
   4  -7   9        0.32        0.31      0.43 o
   5  -7   9       64.97       64.15      4.65 o
   6  -7   9       31.71       30.78      4.08 o
   7  -7   9       24.28       22.60      1.41 o
  -6  -6   9        8.56       13.05      1.65 o
  -5  -6   9       30.70       35.05      2.18 o
  -4  -6   9       81.53       72.43      3.30 o
  -3  -6   9        0.67        0.24      0.68 o
  -2  -6   9       13.55       12.12      0.59 o
  -1  -6   9       45.57       45.79      1.05 o
   0  -6   9       14.05       11.08      0.69 o
   1  -6   9        0.99        1.17      0.31 o
   2  -6   9      121.45      112.53      2.56 o
   3  -6   9       20.20       18.83      1.00 o
   4  -6   9       12.94       15.27      1.51 o
   5  -6   9       65.45       70.25      2.96 o
   6  -6   9       76.28       75.42      2.31 o
   7  -6   9        6.71        4.35      0.75 o
  -7  -5   9        0.06        0.00      0.70 o
  -6  -5   9       18.54       20.00      2.72 o
  -5  -5   9      112.20      118.17      4.05 o
  -4  -5   9       14.53       16.77      1.57 o
  -3  -5   9      441.94      448.30      7.01 o
  -2  -5   9       80.96       80.74      1.33 o
  -1  -5   9      810.12      798.09     10.16 o
   0  -5   9      227.34      222.20      3.62 o
   1  -5   9      188.31      190.66      2.90 o
   2  -5   9        9.66       10.31      0.78 o
   3  -5   9      121.19      132.40      4.18 o
   4  -5   9       11.47       11.31      1.33 o
   5  -5   9        0.11        0.10      0.38 o
   6  -5   9        8.02        8.16      0.87 o
   7  -5   9        7.73        9.30      1.47 o
  -7  -4   9        0.64        0.84      0.73 o
  -6  -4   9       20.25       20.78      1.90 o
  -5  -4   9       81.53       90.98      2.88 o
  -4  -4   9       10.93       13.20      1.18 o
  -3  -4   9      201.96      198.59      3.48 o
  -2  -4   9       47.74       49.07      0.85 o
  -1  -4   9     1401.11     1374.32     15.64 o
   0  -4   9      327.51      330.99      4.12 o
   1  -4   9      118.22      119.54      1.95 o
   2  -4   9        5.39        4.84      0.84 o
   3  -4   9       10.45       12.49      1.10 o
   4  -4   9        1.94        1.24      0.63 o
   5  -4   9       37.39       38.61      1.52 o
   6  -4   9       31.68       29.39      1.49 o
   7  -4   9        4.98        3.28      0.78 o
  -8  -3   9        4.64        4.44      1.17 o
  -7  -3   9       12.59       13.87      1.63 o
  -6  -3   9       41.19       41.25      2.30 o
  -5  -3   9      307.91      319.04      6.92 o
  -4  -3   9        7.37        6.43      0.68 o
  -3  -3   9       29.35       28.79      1.39 o
  -2  -3   9      105.53       99.21      1.59 o
  -1  -3   9        2.62        2.06      0.24 o
   0  -3   9      180.00      177.22      3.80 o
   1  -3   9      265.53      271.58      5.93 o
   2  -3   9       17.60       19.22      1.42 o
   3  -3   9       97.09      101.01      3.56 o
   4  -3   9        2.03        1.94      0.46 o
   5  -3   9      129.27      128.27      3.31 o
   6  -3   9       17.94       18.86      1.36 o
  -8  -2   9        0.02        0.81      1.11 o
  -7  -2   9        0.25        0.04      0.64 o
  -6  -2   9       47.88       49.08      2.47 o
  -5  -2   9       28.70       28.97      1.29 o
  -4  -2   9       56.70       55.26      1.71 o
  -3  -2   9        0.43        0.53      0.30 o
  -2  -2   9       86.25       81.80      1.81 o
  -1  -2   9       15.54       12.89      0.83 o
   0  -2   9      354.32      360.10      9.16 o
   1  -2   9       13.19       11.43      1.98 o
   2  -2   9      245.87      251.04      7.49 o
   3  -2   9       49.26       49.14      2.37 o
   4  -2   9       78.57       76.81      2.31 o
   5  -2   9       31.27       33.61      1.63 o
   6  -2   9        8.71        5.50      1.19 o
  -8  -1   9        9.48        8.89      1.42 o
  -7  -1   9       12.69       13.22      1.78 o
  -6  -1   9      131.50      127.11      4.74 o
  -5  -1   9      105.85       98.77      2.76 o
  -4  -1   9       77.48       66.73      2.29 o
  -3  -1   9       12.48       14.94      1.02 o
  -2  -1   9       22.53       19.50      1.05 o
  -1  -1   9      125.55      109.95      2.53 o
   0  -1   9      115.05      109.30      3.29 o
   1  -1   9      270.34      285.44      9.27 o
   2  -1   9       46.77       48.11      2.75 o
   3  -1   9        0.15        0.52      0.38 o
   4  -1   9       28.73       31.51      1.51 o
   5  -1   9        0.49        0.32      0.44 o
  -8   0   9        1.13        1.72      1.09 o
  -7   0   9        4.71        4.24      1.43 o
  -6   0   9       70.15       74.51      3.09 o
  -5   0   9        1.62        0.21      0.52 o
  -4   0   9      193.79      147.86      8.32 o
  -3   0   9        9.03        7.22      0.74 o
  -2   0   9       55.35       40.08      1.61 o
  -1   0   9        1.74        0.60      0.31 o
   0   0   9        0.39        0.57      0.31 o
   1   0   9       51.98       48.79      2.98 o
   2   0   9        0.00       -0.55      0.50 o
   3   0   9       49.04       50.61      1.84 o
   4   0   9       23.33       22.89      1.14 o
  -8   1   9        3.97        1.68      1.18 o
  -7   1   9        7.80        8.53      2.15 o
  -6   1   9       35.76       34.82      2.07 o
  -5   1   9       55.63       51.93      2.41 o
  -4   1   9      161.96      130.53      4.81 o
  -3   1   9        5.70        5.30      1.03 o
  -2   1   9       55.59       43.96      2.02 o
  -1   1   9        2.65        2.23      0.49 o
   0   1   9      185.97      183.99      8.98 o
   1   1   9        1.41        2.26      0.73 o
   2   1   9       32.93       33.15      1.06 o
   3   1   9       21.48       26.47      1.11 o
   4   1   9       48.16       48.43      3.91 o
  -8   2   9        0.05        0.17      1.04 o
  -7   2   9        4.34        3.79      0.94 o
  -6   2   9        0.22       -0.27      0.50 o
  -5   2   9       17.97       14.56      1.51 o
  -4   2   9       27.53       26.07      1.78 o
  -3   2   9       89.61       69.38      2.29 o
  -2   2   9        8.92        7.12      0.97 o
  -1   2   9       21.15       20.11      1.57 o
   0   2   9        0.22        0.20      0.40 o
   1   2   9       27.97       29.02      1.24 o
   2   2   9       82.43       86.94      2.45 o
   3   2   9       29.47       35.54      1.53 o
  -7   3   9        0.15        0.50      0.68 o
  -6   3   9        0.32        1.24      0.68 o
  -5   3   9        4.57        3.85      1.61 o
  -4   3   9       20.73       22.49      1.86 o
  -3   3   9       46.09       48.06      2.13 o
  -2   3   9        4.37        5.33      0.61 o
  -1   3   9       74.76       74.57      2.04 o
   0   3   9       19.18       23.52      1.24 o
   1   3   9        6.75        7.99      0.84 o
  -7   4   9       18.55       19.82      1.84 o
  -6   4   9      133.85      174.49      4.10 o
  -5   4   9       14.71       21.35      1.30 o
  -4   4   9       27.91       34.03      1.39 o
  -3   4   9       14.10       16.91      1.00 o
  -2   4   9        0.36        0.59      0.40 o
  -1   4   9        8.09       11.70      1.15 o
   0   4   9        0.55        0.53      0.43 o
  -5   5   9       12.04       14.44      1.14 o
  -4   5   9        0.40        0.99      0.51 o
  -3   5   9       14.96       19.95      0.96 o
   2 -12  10        2.89        2.16      1.25 o
   3 -12  10       11.04        2.01      0.92 o
  -1 -11  10        0.33        1.03      0.79 o
   0 -11  10       40.13       36.32      3.16 o
   1 -11  10        4.16        5.88      1.68 o
   2 -11  10        3.05        3.41      1.30 o
   3 -11  10        0.19       -0.31      0.76 o
   4 -11  10       19.87       18.40      2.53 o
   5 -11  10        0.63        3.15      0.96 o
  -2 -10  10       47.08       48.05      2.46 o
  -1 -10  10        6.58        6.42      2.37 o
   0 -10  10       10.73       13.70      1.47 o
   1 -10  10       67.73       68.25      4.13 o
   2 -10  10       80.24       74.92      4.30 o
   3 -10  10       14.98       11.57      1.41 o
   4 -10  10        0.52        0.55      1.07 o
   5 -10  10        3.29        1.84      1.43 o
   6 -10  10       11.70       11.14      2.28 o
  -3  -9  10        0.56        0.24      0.81 o
  -2  -9  10        0.80        1.09      0.64 o
  -1  -9  10       16.89       16.51      1.77 o
   0  -9  10        0.49        0.64      0.39 o
   1  -9  10      110.37      109.90      3.36 o
   2  -9  10      112.01       94.30      2.44 o
   3  -9  10       28.85       28.92      5.46 o
   4  -9  10       19.04       14.94      2.28 o
   5  -9  10       51.53       57.70      4.06 o
   6  -9  10       68.58       70.15      3.13 o
  -4  -8  10        0.26       -0.32      0.64 o
  -3  -8  10        0.60        0.90      0.83 o
  -2  -8  10       32.52       28.36      1.70 o
  -1  -8  10       57.51       56.85      1.65 o
   0  -8  10       35.41       31.05      3.48 o
   1  -8  10       39.41       33.21      1.45 o
   2  -8  10        3.24        4.17      1.14 o
   3  -8  10      125.31      114.17      2.73 o
   4  -8  10        0.53        0.60      0.71 o
   5  -8  10        2.31        1.58      0.72 o
   6  -8  10       64.21       58.59      2.83 o
   7  -8  10       11.46       10.60      1.45 o
  -5  -7  10       13.83       22.11      2.81 o
  -4  -7  10       74.23       84.87      4.70 o
  -3  -7  10        1.18        1.76      0.88 o
  -2  -7  10        9.94       11.11      0.71 o
  -1  -7  10       11.77        9.81      1.61 o
   0  -7  10       55.03       52.99      1.42 o
   1  -7  10        2.51        1.68      0.36 o
   2  -7  10       36.98       32.39      1.35 o
   3  -7  10        0.59        1.59      0.69 o
   4  -7  10       28.33       21.13      1.78 o
   5  -7  10        0.27        0.21      0.67 o
   6  -7  10       28.32       29.65      2.12 o
   7  -7  10       20.54       19.47      1.72 o
  -6  -6  10        6.10        6.53      1.44 o
  -5  -6  10        0.36        0.36      0.63 o
  -4  -6  10        0.84        1.05      0.83 o
  -3  -6  10        0.45        0.19      0.62 o
  -2  -6  10        0.04        0.74      0.37 o
  -1  -6  10       28.64       29.81      0.86 o
   0  -6  10        0.13        0.79      0.30 o
   1  -6  10      256.23      268.76      4.36 o
   2  -6  10      176.33      175.45      4.35 o
   3  -6  10       22.18       24.80      1.66 o
   4  -6  10       38.97       35.38      2.07 o
   5  -6  10       16.48       20.76      1.90 o
   6  -6  10        1.45        1.28      0.53 o
  -6  -5  10        8.42        9.25      1.45 o
  -5  -5  10        0.64        1.11      0.64 o
  -4  -5  10        2.26        1.75      0.80 o
  -3  -5  10        0.03        0.01      0.37 o
  -2  -5  10      124.99      125.94      2.27 o
  -1  -5  10       40.22       39.60      1.32 o
   0  -5  10       77.60       77.08      1.72 o
   1  -5  10      564.23      560.53     11.08 o
   2  -5  10      387.73      394.19      8.30 o
   3  -5  10        2.36        1.49      0.66 o
   4  -5  10       33.51       41.42      2.23 o
   5  -5  10        3.90        3.17      0.96 o
   6  -5  10       14.55       14.93      2.12 o
  -7  -4  10       11.36       13.14      3.09 o
  -6  -4  10        9.40        9.92      1.43 o
  -5  -4  10        5.56        7.15      1.19 o
  -4  -4  10       97.26      104.50      3.12 o
  -3  -4  10      164.25      166.52      2.88 o
  -2  -4  10        1.49        1.22      0.29 o
  -1  -4  10      247.12      250.08      4.63 o
   0  -4  10       36.30       36.24      2.50 o
   1  -4  10      188.47      195.15      5.46 o
   2  -4  10       54.29       56.15      2.47 o
   3  -4  10       33.25       32.09      1.94 o
   4  -4  10       13.41       12.19      1.43 o
   5  -4  10        0.09       -0.24      0.36 o
   6  -4  10       13.62       10.42      1.05 o
  -7  -3  10        0.64        1.14      0.78 o
  -6  -3  10       15.30       14.02      1.64 o
  -5  -3  10        3.09        2.58      0.80 o
  -4  -3  10       12.22       12.83      0.86 o
  -3  -3  10      111.75      105.90      2.70 o
  -2  -3  10       17.01       19.35      1.07 o
  -1  -3  10        4.33        3.45      0.51 o
   0  -3  10      152.50      151.94      5.38 o
   1  -3  10       58.00       61.66      3.46 o
   2  -3  10      123.61      123.74      6.25 o
   3  -3  10       32.27       33.76      2.03 o
   4  -3  10        1.38        2.07      0.80 o
   5  -3  10       10.40        9.28      1.91 o
  -7  -2  10        4.76        4.76      1.10 o
  -6  -2  10       17.64       16.23      1.66 o
  -5  -2  10      118.18      117.16      4.01 o
  -4  -2  10       19.51       20.81      1.75 o
  -3  -2  10       10.80       10.07      0.95 o
  -2  -2  10        6.54        7.52      0.86 o
  -1  -2  10       44.25       41.20      1.62 o
   0  -2  10       63.90       60.59      5.68 o
   1  -2  10        0.47       -0.20      0.57 o
   2  -2  10       10.27       11.97      1.37 o
   3  -2  10        6.05        7.83      1.91 o
   4  -2  10      110.96      111.37      3.06 o
   5  -2  10       25.27       20.21      1.44 o
  -7  -1  10        0.15        1.27      1.01 o
  -6  -1  10        8.58        8.13      1.52 o
  -5  -1  10       65.28       56.49      2.60 o
  -4  -1  10        0.00       -0.01      0.54 o
  -3  -1  10       95.80       79.89      2.82 o
  -2  -1  10       96.96       84.07      2.96 o
  -1  -1  10       31.26       34.65      1.72 o
   0  -1  10      121.82      118.18      6.39 o
   1  -1  10      356.48      371.65     16.00 o
   2  -1  10        3.21        3.30      0.89 o
   3  -1  10      104.31      112.87      3.04 o
   4  -1  10       36.13       33.78      1.63 o
  -7   0  10       17.44       16.48      1.75 o
  -6   0  10        3.52        3.58      0.96 o
  -5   0  10       68.54       61.16      4.30 o
  -4   0  10       53.97       48.93      2.35 o
  -3   0  10       21.56       15.90      1.25 o
  -2   0  10       86.31       75.00      2.82 o
  -1   0  10        8.96        9.57      1.12 o
   0   0  10       18.39       18.68      1.67 o
   1   0  10        0.86        0.33      0.65 o
   2   0  10        0.47        0.81      0.70 o
   3   0  10        0.22        0.38      0.46 o
  -7   1  10        0.50        1.15      0.73 o
  -6   1  10        0.01       -0.29      0.47 o
  -5   1  10        1.18        0.13      0.54 o
  -4   1  10        1.62        1.17      0.70 o
  -3   1  10        7.62        7.67      1.37 o
  -2   1  10        4.84        3.83      0.79 o
  -1   1  10       14.02       14.00      1.36 o
   0   1  10        8.06        7.95      1.17 o
   1   1  10        2.89        2.71      1.53 o
   2   1  10       10.85       11.45      1.04 o
  -7   2  10        2.52        2.26      0.88 o
  -6   2  10       21.19       20.98      1.92 o
  -5   2  10        1.93        2.96      0.87 o
  -4   2  10        4.52        4.56      0.97 o
  -3   2  10       22.44       18.74      1.61 o
  -2   2  10        0.55        0.13      0.60 o
  -1   2  10        2.69        3.52      1.27 o
   0   2  10       43.88       44.83      3.49 o
   1   2  10       23.63       23.01      2.01 o
  -6   3  10        2.84        1.57      0.76 o
  -5   3  10        9.39       10.47      1.45 o
  -4   3  10       55.81       53.18      2.59 o
  -3   3  10        1.90        2.96      0.72 o
  -2   3  10       54.39       58.50      2.64 o
  -1   3  10        0.75        0.60      0.92 o
   0   3  10        5.46        6.09      1.69 o
  -4   4  10       62.69       82.41      3.42 o
  -3   4  10        6.53        6.60      0.93 o
   0 -11  11        6.02        3.36      1.61 o
   1 -11  11       53.34       40.76      3.36 o
   2 -11  11        1.12        1.73      1.23 o
   3 -11  11        1.51        0.33      1.01 o
   4 -11  11       22.76       18.85      2.65 o
  -1 -10  11        2.02        1.10      0.66 o
   0 -10  11       78.24       72.15      4.05 o
   1 -10  11        0.56        0.13      0.57 o
   2 -10  11        0.01       -0.60      0.88 o
   3 -10  11        7.57        6.03      1.07 o
   4 -10  11       76.52       79.25      4.87 o
   5 -10  11        3.64        1.99      1.47 o
  -3  -9  11        7.32        8.91      1.91 o
  -2  -9  11        6.73        5.51      1.43 o
  -1  -9  11        6.05        6.87      1.08 o
   0  -9  11      138.36      124.30     10.91 o
   1  -9  11        2.30        1.14      0.64 o
   2  -9  11        0.01       -0.74      0.94 o
   3  -9  11       15.25       14.51      2.27 o
   4  -9  11        9.41        9.14      1.97 o
   5  -9  11        3.91        3.09      0.92 o
  -4  -8  11        0.10       -0.39      0.70 o
  -3  -8  11       18.29       14.45      2.20 o
  -2  -8  11       38.08       52.72      3.48 o
  -1  -8  11       17.04       20.86      1.68 o
   0  -8  11        4.38        3.44      0.79 o
   1  -8  11        0.44        1.66      0.70 o
   2  -8  11        2.16        2.58      0.50 o
   3  -8  11       34.84       27.93      1.89 o
   4  -8  11        2.38        1.59      0.74 o
   5  -8  11       50.97       44.48      2.46 o
   6  -8  11        0.03        0.00      0.69 o
  -4  -7  11       42.92       48.31      3.48 o
  -3  -7  11        6.86        8.37      1.26 o
  -2  -7  11        0.36       -0.48      0.78 o
  -1  -7  11       13.77       14.89      1.05 o
   0  -7  11        2.50        2.90      0.51 o
   1  -7  11        4.06        3.30      0.80 o
   2  -7  11      106.17      100.37      3.57 o
   3  -7  11       61.16       64.10      2.80 o
   4  -7  11      195.20      198.06      5.96 o
   5  -7  11        0.33        0.97      0.78 o
   6  -7  11       52.67       46.10      2.68 o
  -5  -6  11        0.58       -0.31      0.62 o
  -4  -6  11        1.08       -0.17      0.77 o
  -3  -6  11        4.99        6.49      1.26 o
  -2  -6  11        9.63       10.87      1.06 o
  -1  -6  11        7.38        5.94      0.54 o
   0  -6  11      123.41      131.53      4.25 o
   1  -6  11        1.28        0.54      0.94 o
   2  -6  11      104.18      108.08      3.77 o
   3  -6  11      128.45      132.46      4.43 o
   4  -6  11      316.92      329.16      8.81 o
   5  -6  11       43.59       42.82      3.01 o
  -6  -5  11        2.27        1.02      0.84 o
  -5  -5  11        1.21        1.02      0.78 o
  -4  -5  11        0.01       -0.77      1.21 o
  -3  -5  11        4.14        4.53      0.69 o
  -2  -5  11      102.31      106.45      3.29 o
  -1  -5  11      164.44      168.51      6.40 o
   0  -5  11       49.59       50.07      1.75 o
   1  -5  11       17.57       16.52      1.53 o
   2  -5  11       46.81       53.74      2.53 o
   3  -5  11      119.84      138.33      4.60 o
   4  -5  11        2.74        1.93      0.90 o
   5  -5  11        8.64        6.58      2.14 o
  -6  -4  11        8.95        7.52      1.32 o
  -5  -4  11       48.02       51.61      2.65 o
  -4  -4  11       27.59       29.69      1.98 o
  -3  -4  11        6.84        6.87      1.09 o
  -2  -4  11        0.24        0.78      0.41 o
  -1  -4  11      102.63      106.36      5.69 o
   0  -4  11        0.01       -0.32      0.52 o
   1  -4  11      148.08      156.03      4.95 o
   2  -4  11       34.33       38.28      3.06 o
   3  -4  11        8.79        9.72      1.34 o
   4  -4  11       29.06       29.59      2.54 o
   5  -4  11       33.94       31.32      1.63 o
  -6  -3  11       45.33       50.94      3.83 o
  -5  -3  11       72.23       69.53      3.04 o
  -4  -3  11        0.59        0.86      0.60 o
  -3  -3  11        9.55        7.65      0.90 o
  -2  -3  11        3.80        3.48      0.73 o
  -1  -3  11       22.21       21.86      1.50 o
   0  -3  11       32.69       34.19      5.40 o
   1  -3  11      150.84      155.60      6.67 o
   2  -3  11      208.53      219.22      6.35 o
   3  -3  11       32.50       28.09      4.56 o
   4  -3  11       36.24       39.80      1.68 o
  -7  -2  11       44.17       52.18      2.85 o
  -6  -2  11       60.12       71.10      4.33 o
  -5  -2  11       59.99       68.07      3.00 o
  -4  -2  11       21.02       26.44      1.88 o
  -3  -2  11        2.55        4.05      0.74 o
  -2  -2  11        9.11        7.66      1.36 o
  -1  -2  11       49.02       46.33      2.68 o
   0  -2  11       45.34       49.12      4.49 o
   1  -2  11       85.05       84.27      3.28 o
   2  -2  11        6.59        5.77      1.12 o
   3  -2  11      155.96      154.19      6.52 o
   4  -2  11        1.75        1.63      0.61 o
  -7  -1  11        0.69        1.00      0.87 o
  -6  -1  11       29.89       26.83      3.30 o
  -5  -1  11       19.59       19.51      1.85 o
  -4  -1  11        0.05        0.02      0.56 o
  -3  -1  11        0.10        0.11      0.45 o
  -2  -1  11       23.13       19.53      1.49 o
  -1  -1  11      107.46       89.37      4.94 o
   0  -1  11      109.17      102.14      5.48 o
   1  -1  11       37.89       38.84      2.22 o
   2  -1  11        3.08        3.27      1.09 o
   3  -1  11       82.83       89.49      2.74 o
  -6   0  11        8.03        9.14      1.37 o
  -5   0  11        0.44       -0.46      1.02 o
  -4   0  11       10.01       10.86      1.36 o
  -3   0  11      105.20       99.41      2.98 o
  -2   0  11        2.08        2.17      0.65 o
  -1   0  11        0.29        0.17      0.77 o
   0   0  11       24.74       24.56      3.05 o
   1   0  11        2.38        3.50      1.57 o
   2   0  11       26.72       22.39      2.98 o
  -6   1  11       28.59       34.55      2.62 o
  -5   1  11       11.27       11.75      4.63 o
  -4   1  11       33.58       24.86      2.03 o
  -3   1  11        5.99        6.15      0.89 o
  -2   1  11        3.26        2.28      0.72 o
  -1   1  11       34.25       31.63      2.92 o
   0   1  11        0.31        0.72      0.99 o
   1   1  11        2.81        3.19      1.01 o
  -5   2  11       20.28       25.45      2.16 o
  -4   2  11        2.08        2.10      0.80 o
  -3   2  11        0.70        0.25      0.46 o
  -2   2  11       23.92       27.28      3.23 o
  -1   2  11        6.51       14.42      2.51 o
   0 -10  12       63.20       69.51      4.55 o
   1 -10  12       65.96       73.46      4.40 o
   2 -10  12        2.59        4.39      1.43 o
   3 -10  12        5.09       10.61      2.12 o
  -2  -9  12        0.98       -0.16      0.77 o
  -1  -9  12       14.37       19.42      2.51 o
   0  -9  12        2.34        2.70      0.78 o
   1  -9  12        0.40        0.47      0.88 o
   2  -9  12       20.14       11.59      2.11 o
   3  -9  12        5.01        8.16      1.94 o
   4  -9  12        2.42        0.59      1.27 o
  -3  -8  12        1.15        2.35      1.17 o
  -2  -8  12        1.48        3.67      1.31 o
  -1  -8  12        7.50        7.10      1.52 o
   0  -8  12       15.72       20.39      1.23 o
   1  -8  12        5.64        7.63      1.36 o
   2  -8  12       11.97       14.25      1.54 o
   3  -8  12        6.63        5.05      1.07 o
   4  -8  12        1.32        0.41      0.70 o
  -4  -7  12      128.47      152.13      5.24 o
  -3  -7  12       17.82       21.42      4.33 o
  -2  -7  12       12.12       15.73      1.59 o
  -1  -7  12       64.10       72.18      2.37 o
   0  -7  12        1.92        2.93      0.84 o
   1  -7  12        1.99        4.61      0.95 o
   2  -7  12       16.54       16.07      1.64 o
   3  -7  12       12.66       13.69      1.59 o
   4  -7  12       27.35       28.93      2.71 o
  -4  -6  12        8.18        8.48      1.99 o
  -3  -6  12        3.55        2.50      0.85 o
  -2  -6  12       57.42       63.23      7.75 o
  -1  -6  12       17.08       18.65      1.63 o
   0  -6  12        9.95        9.97      1.25 o
   1  -6  12       74.65       76.42      3.05 o
   2  -6  12       88.30       89.68      3.48 o
   3  -6  12        4.30        4.87      1.11 o
   4  -6  12       25.77       25.37      2.18 o
  -5  -5  12       84.79       86.87      3.63 o
  -4  -5  12        0.44        0.26      0.67 o
  -3  -5  12        1.42        1.03      0.69 o
  -2  -5  12        4.68        4.50      0.88 o
  -1  -5  12       58.07       59.78      3.75 o
   0  -5  12       28.07       26.00      2.91 o
   1  -5  12      133.96      139.77      6.78 o
   2  -5  12       15.51       15.76      2.79 o
   3  -5  12        6.76        4.23      1.48 o
   4  -5  12        3.32        3.66      1.01 o
  -5  -4  12       73.81       81.08      5.50 o
  -4  -4  12       52.81       51.27      2.56 o
  -3  -4  12        9.03       10.43      1.36 o
  -2  -4  12        6.04        6.93      0.91 o
  -1  -4  12        2.05        2.44      0.67 o
   0  -4  12       80.02       80.02      4.66 o
   1  -4  12        7.38        8.55      1.26 o
   2  -4  12       27.12       31.85      2.06 o
   3  -4  12        2.91        1.98      0.88 o
   4  -4  12        2.59        2.38      0.95 o
  -5  -3  12       16.88       26.65      2.22 o
  -4  -3  12       13.04       16.13      1.71 o
  -3  -3  12        3.42        1.70      0.92 o
  -2  -3  12        4.38        4.54      1.34 o
  -1  -3  12        0.42       -0.31      0.62 o
   0  -3  12       24.50       18.99      2.55 o
   1  -3  12       79.08       82.92      3.35 o
   2  -3  12       15.35       14.77      1.81 o
   3  -3  12       28.93       32.55      4.00 o
  -5  -2  12        5.42        7.20      1.22 o
  -4  -2  12       14.91       19.12      2.38 o
  -3  -2  12       61.74       67.26      4.24 o
  -2  -2  12        3.78        5.27      0.94 o
  -1  -2  12        9.28        9.90      1.92 o
   0  -2  12       35.60       31.39      2.85 o
   1  -2  12        0.98        0.77      0.68 o
   2  -2  12        0.77        0.32      0.75 o
  -5  -1  12        0.01       -0.69      0.54 o
  -4  -1  12       15.18       17.25      1.73 o
  -3  -1  12        6.94        7.25      0.96 o
  -2  -1  12        0.69        1.49      0.65 o
  -1  -1  12       44.49       41.04      3.43 o
   0  -1  12       40.13       29.47      2.89 o
   1  -1  12       27.82       24.84      3.30 o
  -5   0  12       17.18       21.03      1.97 o
  -4   0  12       20.20       16.69      1.74 o
  -3   0  12       17.35       16.82      1.40 o
  -2   0  12        0.72        0.47      0.83 o
  -1   0  12        0.07        0.16      0.77 o
   0   0  12        2.72        2.53      1.29 o
  -3   1  12       15.43       13.35      1.28 o
   1  -9  13       53.82       59.09      2.73 o
   2  -9  13        3.74        2.18      1.45 o
  -2  -8  13      128.62      163.64      7.20 o
  -1  -8  13        7.46        9.98      1.84 o
   0  -8  13       37.69       40.86      2.26 o
   1  -8  13       12.16       12.29      1.63 o
   2  -8  13        0.27       -0.02      0.66 o
   3  -8  13        2.58        1.57      0.80 o
  -2  -7  13        4.55       10.03      1.39 o
  -1  -7  13        9.10        7.49      1.16 o
   0  -7  13        6.08        9.54      1.78 o
   1  -7  13       46.86       50.75      2.54 o
   2  -7  13       14.46       14.35      1.64 o
   3  -7  13       51.91       57.44      2.90 o
  -3  -6  13       10.62       10.92      1.92 o
  -2  -6  13        6.05        5.99      0.91 o
  -1  -6  13        7.95        6.19      1.16 o
   0  -6  13       87.34       89.60      5.07 o
   1  -6  13       18.57       21.55      1.92 o
   2  -6  13        9.51       11.92      1.55 o
   3  -6  13       47.50       53.88      2.87 o
  -4  -5  13       15.56       19.66      1.96 o
  -3  -5  13        1.29        0.63      0.65 o
  -2  -5  13        1.95        1.04      0.72 o
  -1  -5  13        0.84        1.10      0.97 o
   0  -5  13        0.83       -0.16      0.71 o
   1  -5  13       84.78       93.67      6.53 o
   2  -5  13        0.34       -0.72      0.55 o
  -4  -4  13      171.84      201.49     17.35 o
  -3  -4  13       14.21       20.06      3.49 o
  -2  -4  13       46.31       53.53      2.13 o
  -1  -4  13        2.29        1.57      0.96 o
   0  -4  13        1.39        0.47      0.79 o
   1  -4  13       82.87       84.44      5.12 o
   2  -4  13        0.83        1.59      0.78 o
  -4  -3  13       12.57       19.58      1.95 o
  -3  -3  13       18.95       20.26      2.25 o
  -2  -3  13        9.23        9.26      1.42 o
  -1  -3  13        0.05       -0.01      0.83 o
   0  -3  13        6.43        5.08      1.57 o
   1  -3  13       20.32       17.35      2.67 o
  -4  -2  13       14.86       16.38      3.16 o
  -3  -2  13        8.39       10.73      1.19 o
  -2  -2  13        5.89        6.57      1.72 o
  -1  -2  13       22.97       28.74      3.44 o
   0  -2  13       37.17       37.84      3.39 o
 
